# Supplementary material for: Metagenomic Analysis of a Concrete Bridge Reveals a Microbial Community Dominated by Halophilic Bacteria and Archaea
Source: Microbiol Spectr. 2023 Jul 5;11(4):e05112-22. doi: 10.1128/spectrum.05112-22 (PMC10434110; doi:10.1128/spectrum.05112-22)
Supplement: Supplemental file 3 — File S3. Download spectrum.05112-22-s0006.xlsx, XLSX file, 0.6 MB [file spectrum.05112-22-s0006.xlsx]

## Sheet: FileS3_GOresults
go	resultWeight@score	go_name
GO:0001123	9.5e-07	[BP] transcription initiation from bacterial-type RNA polymerase promoter
GO:0052837	1.69e-05	[BP] thiazole biosynthetic process
GO:0009767	0.000167	[BP] photosynthetic electron transport chain
GO:0010045	0.000508	[BP] response to nickel cation
GO:0006189	0.000698	[BP] 'de novo' IMP biosynthetic process
GO:0009229	0.000698	[BP] thiamine diphosphate biosynthetic process
GO:0006069	0.000698	[BP] ethanol oxidation
GO:0070897	0.000728	[BP] transcription preinitiation complex assembly
GO:0042400	0.000979	[BP] ectoine catabolic process
GO:0039684	0.00117427	[BP] rolling circle single-stranded viral DNA replication
GO:0009758	0.00185047	[BP] carbohydrate utilization
GO:0006614	0.00287624	[BP] SRP-dependent cotranslational protein targeting to membrane
GO:0046797	0.0029331	[BP] viral procapsid maturation
GO:0050787	0.00489611	[BP] detoxification of mercury ion
GO:0042262	0.00501421	[BP] DNA protection
GO:0036104	0.0100206	[BP] Kdo2-lipid A biosynthetic process
GO:0045905	0.0126931	[BP] positive regulation of translational termination
GO:0070929	0.0126931	[BP] trans-translation
GO:0101030	0.0126931	[BP] tRNA-guanine transglycosylation
GO:0019491	0.0126931	[BP] ectoine biosynthetic process
GO:0009249	0.0126931	[BP] protein lipoylation
GO:0031412	0.0126931	[BP] gas vesicle organization
GO:0009097	0.0126931	[BP] isoleucine biosynthetic process
GO:0009099	0.0126931	[BP] valine biosynthetic process
GO:0071793	0.0126931	[BP] bacillithiol biosynthetic process
GO:0006223	0.0126931	[BP] uracil salvage
GO:0006226	0.0126931	[BP] dUMP biosynthetic process
GO:0009088	0.0126931	[BP] threonine biosynthetic process
GO:0019294	0.0126931	[BP] keto-3-deoxy-D-manno-octulosonic acid biosynthetic process
GO:0043335	0.0126931	[BP] protein unfolding
GO:0005975	0.0126998	[BP] carbohydrate metabolic process
GO:0019878	0.013015	[BP] lysine biosynthetic process via aminoadipic acid
GO:0008295	0.0130431	[BP] spermidine biosynthetic process
GO:0043419	0.0130572	[BP] urea catabolic process
GO:0019069	0.0132238	[BP] viral capsid assembly
GO:0006426	0.0134402	[BP] glycyl-tRNA aminoacylation
GO:0006452	0.013483	[BP] translational frameshifting
GO:0009228	0.0135832	[BP] thiamine biosynthetic process
GO:0070084	0.0139148	[BP] protein initiator methionine removal
GO:0015074	0.015427	[BP] DNA integration
GO:0006450	0.0187833	[BP] regulation of translational fidelity
GO:0009446	0.0196158	[BP] putrescine biosynthetic process
GO:0030091	0.0207035	[BP] protein repair
GO:0000160	0.0227376	[BP] phosphorelay signal transduction system
GO:0006417	0.0232512	[BP] regulation of translation
GO:0006196	0.0280922	[BP] AMP catabolic process
GO:0019073	0.044232	[BP] viral DNA genome packaging
GO:0019299	0.045551	[BP] rhamnose metabolic process
GO:0051262	0.0467342	[BP] protein tetramerization
GO:0042882	0.0586308	[BP] L-arabinose transmembrane transport
GO:0006457	0.0667483	[BP] protein folding
GO:0045982	0.0801403	[BP] negative regulation of purine nucleobase metabolic process
GO:0019538	0.0815655	[BP] protein metabolic process
GO:0045717	0.0817606	[BP] negative regulation of fatty acid biosynthetic process
GO:0006412	0.082121	[BP] translation
GO:0009107	0.0901763	[BP] lipoate biosynthetic process
GO:0006814	0.0957677	[BP] sodium ion transport
GO:0009408	0.102821	[BP] response to heat
GO:0009853	0.110097	[BP] photorespiration
GO:0045227	0.112534	[BP] capsule polysaccharide biosynthetic process
GO:0051085	0.130094	[BP] chaperone cofactor-dependent protein refolding
GO:0042278	0.130927	[BP] purine nucleoside metabolic process
GO:0015871	0.131371	[BP] choline transport
GO:0019253	0.131882	[BP] reductive pentose-phosphate cycle
GO:0006091	0.15262	[BP] generation of precursor metabolites and energy
GO:0022900	0.152819	[BP] electron transport chain
GO:0006260	0.15409	[BP] DNA replication
GO:0006449	0.154388	[BP] regulation of translational termination
GO:0008616	0.154889	[BP] queuosine biosynthetic process
GO:0009086	0.155135	[BP] methionine biosynthetic process
GO:0006730	0.155136	[BP] one-carbon metabolic process
GO:0070966	0.155373	[BP] nuclear-transcribed mRNA catabolic process, no-go decay
GO:0001680	0.155373	[BP] tRNA 3'-terminal CCA addition
GO:0006183	0.155373	[BP] GTP biosynthetic process
GO:0071586	0.155373	[BP] CAAX-box protein processing
GO:0009102	0.155373	[BP] biotin biosynthetic process
GO:0006147	0.155373	[BP] guanine catabolic process
GO:0046854	0.155373	[BP] phosphatidylinositol phosphorylation
GO:0050821	0.155373	[BP] protein stabilization
GO:0055129	0.155373	[BP] L-proline biosynthetic process
GO:0006556	0.155373	[BP] S-adenosylmethionine biosynthetic process
GO:0006557	0.155373	[BP] S-adenosylmethioninamine biosynthetic process
GO:0000162	0.155373	[BP] tryptophan biosynthetic process
GO:0006265	0.155373	[BP] DNA topological change
GO:0006535	0.155373	[BP] cysteine biosynthetic process from serine
GO:0006228	0.155373	[BP] UTP biosynthetic process
GO:0006229	0.155373	[BP] dUTP biosynthetic process
GO:0000105	0.155373	[BP] histidine biosynthetic process
GO:0006099	0.155373	[BP] tricarboxylic acid cycle
GO:0019877	0.155373	[BP] diaminopimelate biosynthetic process
GO:0097056	0.155373	[BP] selenocysteinyl-tRNA(Sec) biosynthetic process
GO:0009772	0.155373	[BP] photosynthetic electron transport in photosystem II
GO:0035998	0.155373	[BP] 7,8-dihydroneopterin 3'-triphosphate biosynthetic process
GO:1990397	0.155373	[BP] queuosine salvage
GO:0035999	0.155373	[BP] tetrahydrofolate interconversion
GO:0030259	0.155373	[BP] lipid glycosylation
GO:0032265	0.155373	[BP] XMP salvage
GO:0044205	0.155373	[BP] 'de novo' UMP biosynthetic process
GO:0044206	0.155373	[BP] UMP salvage
GO:0044208	0.155373	[BP] 'de novo' AMP biosynthetic process
GO:0006002	0.155373	[BP] fructose 6-phosphate metabolic process
GO:0006729	0.155373	[BP] tetrahydrobiopterin biosynthetic process
GO:0006425	0.155373	[BP] glutaminyl-tRNA aminoacylation
GO:0043952	0.155373	[BP] protein transport by the Sec complex
GO:1902604	0.155373	[BP] p-aminobenzoyl-glutamate transmembrane transport
GO:0019510	0.155373	[BP] S-adenosylhomocysteine catabolic process
GO:0042264	0.155373	[BP] peptidyl-aspartic acid hydroxylation
GO:0019264	0.155373	[BP] glycine biosynthetic process from serine
GO:0019545	0.155373	[BP] arginine catabolic process to succinate
GO:0019285	0.155373	[BP] glycine betaine biosynthetic process from choline
GO:0019277	0.155373	[BP] UDP-N-acetylgalactosamine biosynthetic process
GO:0034194	0.155373	[BP] D-galactonate catabolic process
GO:0042245	0.155373	[BP] RNA repair
GO:0042450	0.155456	[BP] arginine biosynthetic process via ornithine
GO:0006097	0.155456	[BP] glyoxylate cycle
GO:0042128	0.155456	[BP] nitrate assimilation
GO:0043683	0.155456	[BP] type IV pilus biogenesis
GO:0006777	0.155539	[BP] Mo-molybdopterin cofactor biosynthetic process
GO:0045901	0.155621	[BP] positive regulation of translational elongation
GO:0042026	0.155704	[BP] protein refolding
GO:0009691	0.155787	[BP] cytokinin biosynthetic process
GO:0060274	0.155787	[BP] maintenance of stationary phase
GO:0006526	0.155796	[BP] arginine biosynthetic process
GO:0015689	0.155952	[BP] molybdate ion transport
GO:0070814	0.156366	[BP] hydrogen sulfide biosynthetic process
GO:0009448	0.156704	[BP] gamma-aminobutyric acid metabolic process
GO:0030388	0.157109	[BP] fructose 1,6-bisphosphate metabolic process
GO:0009450	0.157522	[BP] gamma-aminobutyric acid catabolic process
GO:0042744	0.15777	[BP] hydrogen peroxide catabolic process
GO:0009098	0.1581	[BP] leucine biosynthetic process
GO:0006064	0.1581	[BP] glucuronate catabolic process
GO:0015824	0.158182	[BP] proline transport
GO:0009252	0.158512	[BP] peptidoglycan biosynthetic process
GO:0051775	0.159172	[BP] response to redox state
GO:0006313	0.159336	[BP] transposition, DNA-mediated
GO:0019288	0.160735	[BP] isopentenyl diphosphate biosynthetic process, methylerythritol 4-phosphate pathway
GO:0019287	0.163609	[BP] isopentenyl diphosphate biosynthetic process, mevalonate pathway
GO:0046080	0.165223	[BP] dUTP metabolic process
GO:0006534	0.168095	[BP] cysteine metabolic process
GO:0006177	0.169244	[BP] GMP biosynthetic process
GO:0032297	0.171115	[BP] negative regulation of DNA-dependent DNA replication initiation
GO:0009059	0.176868	[BP] macromolecule biosynthetic process
GO:0046444	0.183609	[BP] FMN metabolic process
GO:0046718	0.187465	[BP] viral entry into host cell
GO:0009267	0.18859	[BP] cellular response to starvation
GO:0006275	0.190986	[BP] regulation of DNA replication
GO:0006415	0.198602	[BP] translational termination
GO:0071897	0.19996	[BP] DNA biosynthetic process
GO:0015888	0.204226	[BP] thiamine transport
GO:0006270	0.208114	[BP] DNA replication initiation
GO:0019614	0.210673	[BP] catechol-containing compound catabolic process
GO:0009264	0.225236	[BP] deoxyribonucleotide catabolic process
GO:0046386	0.225236	[BP] deoxyribose phosphate catabolic process
GO:0009089	0.23437	[BP] lysine biosynthetic process via diaminopimelate
GO:0000737	0.235945	[BP] DNA catabolic process, endonucleolytic
GO:0030494	0.242656	[BP] bacteriochlorophyll biosynthetic process
GO:0002128	0.245989	[BP] tRNA nucleoside ribose methylation
GO:0009236	0.266045	[BP] cobalamin biosynthetic process
GO:0032196	0.267858	[BP] transposition
GO:0008360	0.270063	[BP] regulation of cell shape
GO:0009063	0.281023	[BP] cellular amino acid catabolic process
GO:0009156	0.281531	[BP] ribonucleoside monophosphate biosynthetic process
GO:0006354	0.28163	[BP] DNA-templated transcription, elongation
GO:0019856	0.284884	[BP] pyrimidine nucleobase biosynthetic process
GO:0019673	0.286689	[BP] GDP-mannose metabolic process
GO:0006106	0.286689	[BP] fumarate metabolic process
GO:0006523	0.286759	[BP] alanine biosynthetic process
GO:0015936	0.289272	[BP] coenzyme A metabolic process
GO:0000103	0.290177	[BP] sulfate assimilation
GO:0019419	0.290316	[BP] sulfate reduction
GO:0071025	0.29122	[BP] RNA surveillance
GO:0071266	0.29351	[BP] 'de novo' L-methionine biosynthetic process
GO:0015986	0.302253	[BP] ATP synthesis coupled proton transport
GO:0046653	0.303105	[BP] tetrahydrofolate metabolic process
GO:0006098	0.304303	[BP] pentose-phosphate shunt
GO:0006547	0.305145	[BP] histidine metabolic process
GO:0009083	0.311969	[BP] branched-chain amino acid catabolic process
GO:0006739	0.315277	[BP] NADP metabolic process
GO:0097588	0.324869	[BP] archaeal or bacterial-type flagellum-dependent cell motility
GO:0009103	0.325382	[BP] lipopolysaccharide biosynthetic process
GO:0019634	0.336162	[BP] organic phosphonate metabolic process
GO:0019048	0.349995	[BP] modulation by virus of host process
GO:0006637	0.354561	[BP] acyl-CoA metabolic process
GO:0000917	0.367871	[BP] division septum assembly
GO:0009116	0.372797	[BP] nucleoside metabolic process
GO:0045727	0.391317	[BP] positive regulation of translation
GO:0006241	0.397481	[BP] CTP biosynthetic process
GO:0006414	0.404504	[BP] translational elongation
GO:0006541	0.406983	[BP] glutamine metabolic process
GO:0006353	0.41845	[BP] DNA-templated transcription, termination
GO:0042254	0.423324	[BP] ribosome biogenesis
GO:0009113	0.426835	[BP] purine nucleobase biosynthetic process
GO:0032784	0.429585	[BP] regulation of DNA-templated transcription, elongation
GO:0009061	0.431039	[BP] anaerobic respiration
GO:0006109	0.434268	[BP] regulation of carbohydrate metabolic process
GO:0019684	0.467048	[BP] photosynthesis, light reaction
GO:0045892	0.484689	[BP] negative regulation of transcription, DNA-templated
GO:0046174	0.490425	[BP] polyol catabolic process
GO:0044038	0.511744	[BP] cell wall macromolecule biosynthetic process
GO:0051301	0.530674	[BP] cell division
GO:0006470	0.535312	[BP] protein dephosphorylation
GO:0006633	0.542779	[BP] fatty acid biosynthetic process
GO:0016114	0.557453	[BP] terpenoid biosynthetic process
GO:0010468	0.618681	[BP] regulation of gene expression
GO:0051604	0.62184	[BP] protein maturation
GO:0071555	0.626974	[BP] cell wall organization
GO:0065002	0.672286	[BP] intracellular protein transmembrane transport
GO:0042168	0.702552	[BP] heme metabolic process
GO:0022904	0.703049	[BP] respiratory electron transport chain
GO:0016052	0.707847	[BP] carbohydrate catabolic process
GO:0007049	0.754903	[BP] cell cycle
GO:0006793	0.767232	[BP] phosphorus metabolic process
GO:0009306	0.798625	[BP] protein secretion
GO:0046474	0.846122	[BP] glycerophospholipid biosynthetic process
GO:0006605	0.847459	[BP] protein targeting
GO:0010498	0.853225	[BP] proteasomal protein catabolic process
GO:0006310	0.857552	[BP] DNA recombination
GO:0006796	0.880348	[BP] phosphate-containing compound metabolic process
GO:0019439	0.888324	[BP] aromatic compound catabolic process
GO:0006364	0.906108	[BP] rRNA processing
GO:0006355	0.928794	[BP] regulation of transcription, DNA-templated
GO:0010033	0.999493	[BP] response to organic substance
GO:0006464	0.999983	[BP] cellular protein modification process
GO:0043648	1	[BP] dicarboxylic acid metabolic process
GO:0032787	1	[BP] monocarboxylic acid metabolic process
GO:0019692	1	[BP] deoxyribose phosphate metabolic process
GO:0043038	1	[BP] amino acid activation
GO:0019693	1	[BP] ribose phosphate metabolic process
GO:0043039	1	[BP] tRNA aminoacylation
GO:0031323	1	[BP] regulation of cellular metabolic process
GO:0031324	1	[BP] negative regulation of cellular metabolic process
GO:0019695	1	[BP] choline metabolic process
GO:0009141	1	[BP] nucleoside triphosphate metabolic process
GO:0031325	1	[BP] positive regulation of cellular metabolic process
GO:0009142	1	[BP] nucleoside triphosphate biosynthetic process
GO:0031326	1	[BP] regulation of cellular biosynthetic process
GO:0031327	1	[BP] negative regulation of cellular biosynthetic process
GO:0009144	1	[BP] purine nucleoside triphosphate metabolic process
GO:0031328	1	[BP] positive regulation of cellular biosynthetic process
GO:0009145	1	[BP] purine nucleoside triphosphate biosynthetic process
GO:0009147	1	[BP] pyrimidine nucleoside triphosphate metabolic process
GO:0006810	1	[BP] transport
GO:0009148	1	[BP] pyrimidine nucleoside triphosphate biosynthetic process
GO:0006811	1	[BP] ion transport
GO:0006812	1	[BP] cation transport
GO:0045017	1	[BP] glycerolipid biosynthetic process
GO:0032774	1	[BP] RNA biosynthetic process
GO:0051674	1	[BP] localization of cell
GO:0006163	1	[BP] purine nucleotide metabolic process
GO:0006164	1	[BP] purine nucleotide biosynthetic process
GO:0006167	1	[BP] AMP biosynthetic process
GO:0071103	1	[BP] DNA conformation change
GO:0009130	1	[BP] pyrimidine nucleoside monophosphate biosynthetic process
GO:0065003	1	[BP] protein-containing complex assembly
GO:0065004	1	[BP] protein-DNA complex assembly
GO:0065007	1	[BP] biological regulation
GO:0065008	1	[BP] regulation of biological quality
GO:0097164	1	[BP] ammonium ion metabolic process
GO:0045047	1	[BP] protein targeting to ER
GO:0006152	1	[BP] purine nucleoside catabolic process
GO:0046700	1	[BP] heterocycle catabolic process
GO:0090304	1	[BP] nucleic acid metabolic process
GO:0090305	1	[BP] nucleic acid phosphodiester bond hydrolysis
GO:0031667	1	[BP] response to nutrient levels
GO:0035442	1	[BP] dipeptide transmembrane transport
GO:0030488	1	[BP] tRNA methylation
GO:0031668	1	[BP] cellular response to extracellular stimulus
GO:0031669	1	[BP] cellular response to nutrient levels
GO:0019318	1	[BP] hexose metabolic process
GO:0022402	1	[BP] cell cycle process
GO:0019068	1	[BP] virion assembly
GO:0062012	1	[BP] regulation of small molecule metabolic process
GO:0062014	1	[BP] negative regulation of small molecule metabolic process
GO:0006835	1	[BP] dicarboxylic acid transport
GO:0010138	1	[BP] pyrimidine ribonucleotide salvage
GO:0071554	1	[BP] cell wall organization or biogenesis
GO:0006188	1	[BP] IMP biosynthetic process
GO:0019344	1	[BP] cysteine biosynthetic process
GO:0008216	1	[BP] spermidine metabolic process
GO:0043711	1	[BP] pilus organization
GO:0043603	1	[BP] cellular amide metabolic process
GO:0019058	1	[BP] viral life cycle
GO:0043604	1	[BP] amide biosynthetic process
GO:0051641	1	[BP] cellular localization
GO:0043605	1	[BP] cellular amide catabolic process
GO:0050896	1	[BP] response to stimulus
GO:0070972	1	[BP] protein localization to endoplasmic reticulum
GO:0040011	1	[BP] locomotion
GO:0051649	1	[BP] establishment of localization in cell
GO:0046434	1	[BP] organophosphate catabolic process
GO:0019336	1	[BP] phenol-containing compound catabolic process
GO:0044403	1	[BP] symbiotic process
GO:0009106	1	[BP] lipoate metabolic process
GO:0033865	1	[BP] nucleoside bisphosphate metabolic process
GO:0044409	1	[BP] entry into host
GO:0046890	1	[BP] regulation of lipid biosynthetic process
GO:0019682	1	[BP] glyceraldehyde-3-phosphate metabolic process
GO:0042938	1	[BP] dipeptide transport
GO:0019072	1	[BP] viral genome packaging
GO:0019685	1	[BP] photosynthesis, dark reaction
GO:0019075	1	[BP] virus maturation
GO:0019079	1	[BP] viral genome replication
GO:0006807	1	[BP] nitrogen compound metabolic process
GO:0010565	1	[BP] regulation of cellular ketone metabolic process
GO:0006141	1	[BP] regulation of purine nucleobase metabolic process
GO:0006144	1	[BP] purine nucleobase metabolic process
GO:0046400	1	[BP] keto-3-deoxy-D-manno-octulosonic acid metabolic process
GO:0006145	1	[BP] purine nucleobase catabolic process
GO:0042304	1	[BP] regulation of fatty acid biosynthetic process
GO:0071265	1	[BP] L-methionine biosynthetic process
GO:0072329	1	[BP] monocarboxylic acid catabolic process
GO:0070085	1	[BP] glycosylation
GO:0019627	1	[BP] urea metabolic process
GO:0033875	1	[BP] ribonucleoside bisphosphate metabolic process
GO:0009297	1	[BP] pilus assembly
GO:0010556	1	[BP] regulation of macromolecule biosynthetic process
GO:0051603	1	[BP] proteolysis involved in cellular protein catabolic process
GO:0010557	1	[BP] positive regulation of macromolecule biosynthetic process
GO:0010558	1	[BP] negative regulation of macromolecule biosynthetic process
GO:0051716	1	[BP] cellular response to stimulus
GO:0031647	1	[BP] regulation of protein stability
GO:0006139	1	[BP] nucleobase-containing compound metabolic process
GO:0016310	1	[BP] phosphorylation
GO:0016311	1	[BP] dephosphorylation
GO:0043412	1	[BP] macromolecule modification
GO:0006591	1	[BP] ornithine metabolic process
GO:0043414	1	[BP] macromolecule methylation
GO:0006595	1	[BP] polyamine metabolic process
GO:0006596	1	[BP] polyamine biosynthetic process
GO:0019751	1	[BP] polyol metabolic process
GO:0019752	1	[BP] carboxylic acid metabolic process
GO:0072348	1	[BP] sulfur compound transport
GO:0048522	1	[BP] positive regulation of cellular process
GO:0048523	1	[BP] negative regulation of cellular process
GO:0016051	1	[BP] carbohydrate biosynthetic process
GO:0042780	1	[BP] tRNA 3'-end processing
GO:0072330	1	[BP] monocarboxylic acid biosynthetic process
GO:0016053	1	[BP] organic acid biosynthetic process
GO:0016054	1	[BP] organic acid catabolic process
GO:0072657	1	[BP] protein localization to membrane
GO:0008652	1	[BP] cellular amino acid biosynthetic process
GO:0061687	1	[BP] detoxification of inorganic compound
GO:0072337	1	[BP] modified amino acid transport
GO:0009260	1	[BP] ribonucleotide biosynthetic process
GO:0008653	1	[BP] lipopolysaccharide metabolic process
GO:0009261	1	[BP] ribonucleotide catabolic process
GO:0008654	1	[BP] phospholipid biosynthetic process
GO:0009262	1	[BP] deoxyribonucleotide metabolic process
GO:0008655	1	[BP] pyrimidine-containing compound salvage
GO:0019637	1	[BP] organophosphate metabolic process
GO:0009263	1	[BP] deoxyribonucleotide biosynthetic process
GO:0061077	1	[BP] chaperone-mediated protein folding
GO:0009265	1	[BP] 2'-deoxyribonucleotide biosynthetic process
GO:0009266	1	[BP] response to temperature stimulus
GO:0048518	1	[BP] positive regulation of biological process
GO:0043436	1	[BP] oxoacid metabolic process
GO:0015994	1	[BP] chlorophyll metabolic process
GO:0048519	1	[BP] negative regulation of biological process
GO:0015995	1	[BP] chlorophyll biosynthetic process
GO:0006105	1	[BP] succinate metabolic process
GO:0035821	1	[BP] modulation of process of other organism
GO:0016070	1	[BP] RNA metabolic process
GO:0006560	1	[BP] proline metabolic process
GO:0016071	1	[BP] mRNA metabolic process
GO:0006561	1	[BP] proline biosynthetic process
GO:0016072	1	[BP] rRNA metabolic process
GO:0009259	1	[BP] ribonucleotide metabolic process
GO:0006563	1	[BP] L-serine metabolic process
GO:0042723	1	[BP] thiamine-containing compound metabolic process
GO:0019720	1	[BP] Mo-molybdopterin cofactor metabolic process
GO:0042724	1	[BP] thiamine-containing compound biosynthetic process
GO:0006566	1	[BP] threonine metabolic process
GO:0042726	1	[BP] flavin-containing compound metabolic process
GO:0006568	1	[BP] tryptophan metabolic process
GO:0080090	1	[BP] regulation of primary metabolic process
GO:0009394	1	[BP] 2'-deoxyribonucleotide metabolic process
GO:0006551	1	[BP] leucine metabolic process
GO:0051701	1	[BP] interaction with host
GO:0006553	1	[BP] lysine metabolic process
GO:0051704	1	[BP] multi-organism process
GO:0006555	1	[BP] methionine metabolic process
GO:0036103	1	[BP] Kdo2-lipid A metabolic process
GO:0055114	1	[BP] oxidation-reduction process
GO:0009991	1	[BP] response to extracellular stimulus
GO:0046164	1	[BP] alcohol catabolic process
GO:0031455	1	[BP] glycine betaine metabolic process
GO:0046165	1	[BP] alcohol biosynthetic process
GO:0031456	1	[BP] glycine betaine biosynthetic process
GO:0009273	1	[BP] peptidoglycan-based cell wall biogenesis
GO:0042451	1	[BP] purine nucleoside biosynthetic process
GO:0042743	1	[BP] hydrogen peroxide metabolic process
GO:0006586	1	[BP] indolalkylamine metabolic process
GO:0008610	1	[BP] lipid biosynthetic process
GO:0018193	1	[BP] peptidyl-amino acid modification
GO:0042454	1	[BP] ribonucleoside catabolic process
GO:0042455	1	[BP] ribonucleoside biosynthetic process
GO:0009220	1	[BP] pyrimidine ribonucleotide biosynthetic process
GO:0009221	1	[BP] pyrimidine deoxyribonucleotide biosynthetic process
GO:0018197	1	[BP] peptidyl-aspartic acid modification
GO:0009225	1	[BP] nucleotide-sugar metabolic process
GO:0009226	1	[BP] nucleotide-sugar biosynthetic process
GO:0097292	1	[BP] XMP metabolic process
GO:0097293	1	[BP] XMP biosynthetic process
GO:0016043	1	[BP] cellular component organization
GO:0006573	1	[BP] valine metabolic process
GO:0006575	1	[BP] cellular modified amino acid metabolic process
GO:0006576	1	[BP] cellular biogenic amine metabolic process
GO:0006577	1	[BP] amino-acid betaine metabolic process
GO:0071692	1	[BP] protein localization to extracellular region
GO:0006578	1	[BP] amino-acid betaine biosynthetic process
GO:0008643	1	[BP] carbohydrate transport
GO:0046834	1	[BP] lipid phosphorylation
GO:0009211	1	[BP] pyrimidine deoxyribonucleoside triphosphate metabolic process
GO:0070727	1	[BP] cellular macromolecule localization
GO:0009212	1	[BP] pyrimidine deoxyribonucleoside triphosphate biosynthetic process
GO:0008033	1	[BP] tRNA processing
GO:0006520	1	[BP] cellular amino acid metabolic process
GO:0015980	1	[BP] energy derivation by oxidation of organic compounds
GO:0009218	1	[BP] pyrimidine ribonucleotide metabolic process
GO:0016032	1	[BP] viral process
GO:0009219	1	[BP] pyrimidine deoxyribonucleotide metabolic process
GO:0006522	1	[BP] alanine metabolic process
GO:0006525	1	[BP] arginine metabolic process
GO:0015985	1	[BP] energy coupled proton transport, down electrochemical gradient
GO:0030163	1	[BP] protein catabolic process
GO:0015695	1	[BP] organic cation transport
GO:0006527	1	[BP] arginine catabolic process
GO:0046173	1	[BP] polyol biosynthetic process
GO:0009240	1	[BP] isopentenyl diphosphate biosynthetic process
GO:0015698	1	[BP] inorganic anion transport
GO:2001057	1	[BP] reactive nitrogen species metabolic process
GO:0046176	1	[BP] aldonic acid catabolic process
GO:0009247	1	[BP] glycolipid biosynthetic process
GO:0006261	1	[BP] DNA-dependent DNA replication
GO:0052838	1	[BP] thiazole metabolic process
GO:0034250	1	[BP] positive regulation of cellular amide metabolic process
GO:0015977	1	[BP] carbon fixation
GO:0006518	1	[BP] peptide metabolic process
GO:0015979	1	[BP] photosynthesis
GO:0009235	1	[BP] cobalamin metabolic process
GO:0046128	1	[BP] purine ribonucleoside metabolic process
GO:0046129	1	[BP] purine ribonucleoside biosynthetic process
GO:1903506	1	[BP] regulation of nucleic acid-templated transcription
GO:1903507	1	[BP] negative regulation of nucleic acid-templated transcription
GO:1903509	1	[BP] liposaccharide metabolic process
GO:0006544	1	[BP] glycine metabolic process
GO:0006545	1	[BP] glycine biosynthetic process
GO:0009690	1	[BP] cytokinin metabolic process
GO:0046112	1	[BP] nucleobase biosynthetic process
GO:0006549	1	[BP] isoleucine metabolic process
GO:0046113	1	[BP] nucleobase catabolic process
GO:0006259	1	[BP] DNA metabolic process
GO:0090407	1	[BP] organophosphate biosynthetic process
GO:0046116	1	[BP] queuosine metabolic process
GO:0009987	1	[BP] cellular process
GO:0052126	1	[BP] movement in host environment
GO:0042440	1	[BP] pigment metabolic process
GO:0071941	1	[BP] nitrogen cycle metabolic process
GO:0030174	1	[BP] regulation of DNA-dependent DNA replication initiation
GO:0042445	1	[BP] hormone metabolic process
GO:0006396	1	[BP] RNA processing
GO:0042446	1	[BP] hormone biosynthetic process
GO:0098660	1	[BP] inorganic ion transmembrane transport
GO:0006399	1	[BP] tRNA metabolic process
GO:0098662	1	[BP] inorganic cation transmembrane transport
GO:0046146	1	[BP] tetrahydrobiopterin metabolic process
GO:0052803	1	[BP] imidazole-containing compound metabolic process
GO:0046148	1	[BP] pigment biosynthetic process
GO:0042430	1	[BP] indole-containing compound metabolic process
GO:0006996	1	[BP] organelle organization
GO:0034220	1	[BP] ion transmembrane transport
GO:0046130	1	[BP] purine ribonucleoside catabolic process
GO:0042435	1	[BP] indole-containing compound biosynthetic process
GO:0071792	1	[BP] bacillithiol metabolic process
GO:0035592	1	[BP] establishment of protein localization to extracellular region
GO:0009200	1	[BP] deoxyribonucleoside triphosphate metabolic process
GO:0009201	1	[BP] ribonucleoside triphosphate biosynthetic process
GO:0009202	1	[BP] deoxyribonucleoside triphosphate biosynthetic process
GO:0009311	1	[BP] oligosaccharide metabolic process
GO:0009060	1	[BP] aerobic respiration
GO:0009312	1	[BP] oligosaccharide biosynthetic process
GO:0039693	1	[BP] viral DNA genome replication
GO:0009205	1	[BP] purine ribonucleoside triphosphate metabolic process
GO:0098655	1	[BP] cation transmembrane transport
GO:0019438	1	[BP] aromatic compound biosynthetic process
GO:0044106	1	[BP] cellular amine metabolic process
GO:0009206	1	[BP] purine ribonucleoside triphosphate biosynthetic process
GO:0009064	1	[BP] glutamine family amino acid metabolic process
GO:0098656	1	[BP] anion transmembrane transport
GO:0009065	1	[BP] glutamine family amino acid catabolic process
GO:0009208	1	[BP] pyrimidine ribonucleoside triphosphate metabolic process
GO:0006220	1	[BP] pyrimidine nucleotide metabolic process
GO:0009066	1	[BP] aspartate family amino acid metabolic process
GO:0009209	1	[BP] pyrimidine ribonucleoside triphosphate biosynthetic process
GO:0006221	1	[BP] pyrimidine nucleotide biosynthetic process
GO:0009067	1	[BP] aspartate family amino acid biosynthetic process
GO:0006222	1	[BP] UMP biosynthetic process
GO:0009069	1	[BP] serine family amino acid metabolic process
GO:0018126	1	[BP] protein hydroxylation
GO:0033554	1	[BP] cellular response to stress
GO:0034219	1	[BP] carbohydrate transmembrane transport
GO:0009056	1	[BP] catabolic process
GO:0009057	1	[BP] macromolecule catabolic process
GO:0009058	1	[BP] biosynthetic process
GO:0016485	1	[BP] protein processing
GO:0015672	1	[BP] monovalent inorganic cation transport
GO:0006508	1	[BP] proteolysis
GO:1901135	1	[BP] carbohydrate derivative metabolic process
GO:0009653	1	[BP] anatomical structure morphogenesis
GO:1901136	1	[BP] carbohydrate derivative catabolic process
GO:0009081	1	[BP] branched-chain amino acid metabolic process
GO:1901137	1	[BP] carbohydrate derivative biosynthetic process
GO:0009082	1	[BP] branched-chain amino acid biosynthetic process
GO:0043170	1	[BP] macromolecule metabolic process
GO:0034248	1	[BP] regulation of cellular amide metabolic process
GO:0009084	1	[BP] glutamine family amino acid biosynthetic process
GO:0009085	1	[BP] lysine biosynthetic process
GO:0043173	1	[BP] nucleotide salvage
GO:0043174	1	[BP] nucleoside salvage
GO:0006351	1	[BP] transcription, DNA-templated
GO:0042401	1	[BP] cellular biogenic amine biosynthetic process
GO:0006352	1	[BP] DNA-templated transcription, initiation
GO:0009070	1	[BP] serine family amino acid biosynthetic process
GO:0009072	1	[BP] aromatic amino acid family metabolic process
GO:0046107	1	[BP] uracil biosynthetic process
GO:0009073	1	[BP] aromatic amino acid family biosynthetic process
GO:0006950	1	[BP] response to stress
GO:0009078	1	[BP] pyruvate family amino acid metabolic process
GO:0006090	1	[BP] pyruvate metabolic process
GO:0018130	1	[BP] heterocycle biosynthetic process
GO:0036211	1	[BP] protein modification process
GO:0009079	1	[BP] pyruvate family amino acid biosynthetic process
GO:0018131	1	[BP] oxazole or thiazole biosynthetic process
GO:0019860	1	[BP] uracil metabolic process
GO:0051817	1	[BP] modulation of process of other organism involved in symbiotic interaction
GO:0045833	1	[BP] negative regulation of lipid metabolic process
GO:0035556	1	[BP] intracellular signal transduction
GO:0045184	1	[BP] establishment of protein localization
GO:0015750	1	[BP] pentose transmembrane transport
GO:0015751	1	[BP] arabinose transmembrane transport
GO:0090150	1	[BP] establishment of protein localization to membrane
GO:0015031	1	[BP] protein transport
GO:0051156	1	[BP] glucose 6-phosphate metabolic process
GO:0039682	1	[BP] rolling circle viral DNA replication
GO:0071496	1	[BP] cellular response to external stimulus
GO:0098754	1	[BP] detoxification
GO:0009628	1	[BP] response to abiotic stimulus
GO:0051180	1	[BP] vitamin transport
GO:0039687	1	[BP] viral DNA strand displacement replication
GO:0009308	1	[BP] amine metabolic process
GO:0009309	1	[BP] amine biosynthetic process
GO:0034311	1	[BP] diol metabolic process
GO:0042886	1	[BP] amide transport
GO:0044260	1	[BP] cellular macromolecule metabolic process
GO:1901564	1	[BP] organonitrogen compound metabolic process
GO:0034312	1	[BP] diol biosynthetic process
GO:1901565	1	[BP] organonitrogen compound catabolic process
GO:0051189	1	[BP] prosthetic group metabolic process
GO:0044262	1	[BP] cellular carbohydrate metabolic process
GO:1901566	1	[BP] organonitrogen compound biosynthetic process
GO:0023052	1	[BP] signaling
GO:0044264	1	[BP] cellular polysaccharide metabolic process
GO:0044265	1	[BP] cellular macromolecule catabolic process
GO:0044267	1	[BP] cellular protein metabolic process
GO:0051171	1	[BP] regulation of nitrogen compound metabolic process
GO:0051172	1	[BP] negative regulation of nitrogen compound metabolic process
GO:0010628	1	[BP] positive regulation of gene expression
GO:0051173	1	[BP] positive regulation of nitrogen compound metabolic process
GO:0010629	1	[BP] negative regulation of gene expression
GO:0034660	1	[BP] ncRNA metabolic process
GO:0006063	1	[BP] uronic acid metabolic process
GO:0006928	1	[BP] movement of cell or subcellular component
GO:0006206	1	[BP] pyrimidine nucleobase metabolic process
GO:0006066	1	[BP] alcohol metabolic process
GO:0051179	1	[BP] localization
GO:0006067	1	[BP] ethanol metabolic process
GO:0044255	1	[BP] cellular lipid metabolic process
GO:0044257	1	[BP] cellular protein catabolic process
GO:0006664	1	[BP] glycolipid metabolic process
GO:1901292	1	[BP] nucleoside phosphate catabolic process
GO:0034654	1	[BP] nucleobase-containing compound biosynthetic process
GO:1901293	1	[BP] nucleoside phosphate biosynthetic process
GO:0051128	1	[BP] regulation of cellular component organization
GO:0044281	1	[BP] small molecule metabolic process
GO:0034655	1	[BP] nucleobase-containing compound catabolic process
GO:0034656	1	[BP] nucleobase-containing small molecule catabolic process
GO:0044282	1	[BP] small molecule catabolic process
GO:0044283	1	[BP] small molecule biosynthetic process
GO:0009636	1	[BP] response to toxic substance
GO:0006650	1	[BP] glycerophospholipid metabolic process
GO:0015711	1	[BP] organic anion transport
GO:0010035	1	[BP] response to inorganic substance
GO:0006081	1	[BP] cellular aldehyde metabolic process
GO:0006082	1	[BP] organic acid metabolic process
GO:0010038	1	[BP] response to metal ion
GO:0006084	1	[BP] acetyl-CoA metabolic process
GO:0044270	1	[BP] cellular nitrogen compound catabolic process
GO:0005996	1	[BP] monosaccharide metabolic process
GO:0044271	1	[BP] cellular nitrogen compound biosynthetic process
GO:1901575	1	[BP] organic substance catabolic process
GO:0044272	1	[BP] sulfur compound biosynthetic process
GO:1901576	1	[BP] organic substance biosynthetic process
GO:0044273	1	[BP] sulfur compound catabolic process
GO:0043100	1	[BP] pyrimidine nucleobase salvage
GO:0044275	1	[BP] cellular carbohydrate catabolic process
GO:0043101	1	[BP] purine-containing compound salvage
GO:0006790	1	[BP] sulfur compound metabolic process
GO:0001121	1	[BP] bacterial transcription
GO:0097659	1	[BP] nucleic acid-templated transcription
GO:0015749	1	[BP] monosaccharide transmembrane transport
GO:0033365	1	[BP] protein localization to organelle
GO:0051130	1	[BP] positive regulation of cellular component organization
GO:0042180	1	[BP] cellular ketone metabolic process
GO:0006022	1	[BP] aminoglycan metabolic process
GO:0006023	1	[BP] aminoglycan biosynthetic process
GO:0034622	1	[BP] cellular protein-containing complex assembly
GO:0006024	1	[BP] glycosaminoglycan biosynthetic process
GO:0046390	1	[BP] ribose phosphate biosynthetic process
GO:0046394	1	[BP] carboxylic acid biosynthetic process
GO:0009712	1	[BP] catechol-containing compound metabolic process
GO:0046395	1	[BP] carboxylic acid catabolic process
GO:0009605	1	[BP] response to external stimulus
GO:1901269	1	[BP] lipooligosaccharide metabolic process
GO:0034308	1	[BP] primary alcohol metabolic process
GO:0070813	1	[BP] hydrogen sulfide metabolic process
GO:0034613	1	[BP] cellular protein localization
GO:0031123	1	[BP] RNA 3'-end processing
GO:0006629	1	[BP] lipid metabolic process
GO:0006308	1	[BP] DNA catabolic process
GO:0009451	1	[BP] RNA modification
GO:0010604	1	[BP] positive regulation of macromolecule metabolic process
GO:0006760	1	[BP] folic acid-containing compound metabolic process
GO:0000270	1	[BP] peptidoglycan metabolic process
GO:0044248	1	[BP] cellular catabolic process
GO:0010605	1	[BP] negative regulation of macromolecule metabolic process
GO:0000271	1	[BP] polysaccharide biosynthetic process
GO:0044249	1	[BP] cellular biosynthetic process
GO:0006612	1	[BP] protein targeting to membrane
GO:0006040	1	[BP] amino sugar metabolic process
GO:0006613	1	[BP] cotranslational protein targeting to membrane
GO:1905039	1	[BP] carboxylic acid transmembrane transport
GO:0010608	1	[BP] posttranscriptional regulation of gene expression
GO:0010467	1	[BP] gene expression
GO:0034641	1	[BP] cellular nitrogen compound metabolic process
GO:0006766	1	[BP] vitamin metabolic process
GO:0006767	1	[BP] water-soluble vitamin metabolic process
GO:0071702	1	[BP] organic substance transport
GO:0006768	1	[BP] biotin metabolic process
GO:0042126	1	[BP] nitrate metabolic process
GO:0071704	1	[BP] organic substance metabolic process
GO:0034645	1	[BP] cellular macromolecule biosynthetic process
GO:0034754	1	[BP] cellular hormone metabolic process
GO:0034032	1	[BP] purine nucleoside bisphosphate metabolic process
GO:0030258	1	[BP] lipid modification
GO:0071705	1	[BP] nitrogen compound transport
GO:0033692	1	[BP] cellular polysaccharide biosynthetic process
GO:0044237	1	[BP] cellular metabolic process
GO:0044238	1	[BP] primary metabolic process
GO:0006643	1	[BP] membrane lipid metabolic process
GO:0006753	1	[BP] nucleoside phosphate metabolic process
GO:0006644	1	[BP] phospholipid metabolic process
GO:0006754	1	[BP] ATP biosynthetic process
GO:0046500	1	[BP] S-adenosylmethionine metabolic process
GO:1901271	1	[BP] lipooligosaccharide biosynthetic process
GO:0046364	1	[BP] monosaccharide biosynthetic process
GO:0046365	1	[BP] monosaccharide catabolic process
GO:0034637	1	[BP] cellular carbohydrate biosynthetic process
GO:0046219	1	[BP] indolalkylamine biosynthetic process
GO:0032261	1	[BP] purine nucleotide salvage
GO:2000112	1	[BP] regulation of cellular macromolecule biosynthetic process
GO:0006631	1	[BP] fatty acid metabolic process
GO:0032262	1	[BP] pyrimidine nucleotide salvage
GO:2000113	1	[BP] negative regulation of cellular macromolecule biosynthetic process
GO:0032268	1	[BP] regulation of cellular protein metabolic process
GO:0005976	1	[BP] polysaccharide metabolic process
GO:0035383	1	[BP] thioester metabolic process
GO:0006772	1	[BP] thiamine metabolic process
GO:1901360	1	[BP] organic cyclic compound metabolic process
GO:0008150	1	[BP] biological_process
GO:1901361	1	[BP] organic cyclic compound catabolic process
GO:0032259	1	[BP] methylation
GO:0006778	1	[BP] porphyrin-containing compound metabolic process
GO:1901362	1	[BP] organic cyclic compound biosynthetic process
GO:1902679	1	[BP] negative regulation of RNA biosynthetic process
GO:0008152	1	[BP] metabolic process
GO:0006779	1	[BP] porphyrin-containing compound biosynthetic process
GO:0055085	1	[BP] transmembrane transport
GO:0055086	1	[BP] nucleobase-containing small molecule metabolic process
GO:0046385	1	[BP] deoxyribose phosphate biosynthetic process
GO:0008156	1	[BP] negative regulation of DNA replication
GO:0046098	1	[BP] guanine metabolic process
GO:0006720	1	[BP] isoprenoid metabolic process
GO:0006721	1	[BP] terpenoid metabolic process
GO:0043545	1	[BP] molybdopterin cofactor metabolic process
GO:0000956	1	[BP] nuclear-transcribed mRNA catabolic process
GO:0006725	1	[BP] cellular aromatic compound metabolic process
GO:0042594	1	[BP] response to starvation
GO:0000096	1	[BP] sulfur amino acid metabolic process
GO:0000097	1	[BP] sulfur amino acid biosynthetic process
GO:0009445	1	[BP] putrescine metabolic process
GO:0032270	1	[BP] positive regulation of cellular protein metabolic process
GO:0046379	1	[BP] extracellular polysaccharide metabolic process
GO:0044085	1	[BP] cellular component biogenesis
GO:0006740	1	[BP] NADPH regeneration
GO:0060255	1	[BP] regulation of macromolecule metabolic process
GO:0009890	1	[BP] negative regulation of biosynthetic process
GO:0006458	1	[BP] 'de novo' protein folding
GO:0009891	1	[BP] positive regulation of biosynthetic process
GO:0009892	1	[BP] negative regulation of metabolic process
GO:0009893	1	[BP] positive regulation of metabolic process
GO:0090529	1	[BP] cell septum assembly
GO:0032502	1	[BP] developmental process
GO:2000104	1	[BP] negative regulation of DNA-dependent DNA replication
GO:0032506	1	[BP] cytokinetic process
GO:0034470	1	[BP] ncRNA processing
GO:0046051	1	[BP] UTP metabolic process
GO:0018958	1	[BP] phenol-containing compound metabolic process
GO:0022613	1	[BP] ribonucleoprotein complex biogenesis
GO:0000910	1	[BP] cytokinesis
GO:0033013	1	[BP] tetrapyrrole metabolic process
GO:0046349	1	[BP] amino sugar biosynthetic process
GO:0033014	1	[BP] tetrapyrrole biosynthetic process
GO:0050793	1	[BP] regulation of developmental process
GO:0051252	1	[BP] regulation of RNA metabolic process
GO:0050794	1	[BP] regulation of cellular process
GO:0051253	1	[BP] negative regulation of RNA metabolic process
GO:0046942	1	[BP] carboxylic acid transport
GO:0051259	1	[BP] protein complex oligomerization
GO:0042558	1	[BP] pteridine-containing compound metabolic process
GO:0042559	1	[BP] pteridine-containing compound biosynthetic process
GO:1901068	1	[BP] guanosine-containing compound metabolic process
GO:0043243	1	[BP] positive regulation of protein-containing complex disassembly
GO:0043244	1	[BP] regulation of protein-containing complex disassembly
GO:0001510	1	[BP] RNA methylation
GO:0030203	1	[BP] glycosaminoglycan metabolic process
GO:0019583	1	[BP] galactonate metabolic process
GO:0019584	1	[BP] galactonate catabolic process
GO:0035672	1	[BP] oligopeptide transmembrane transport
GO:0019585	1	[BP] glucuronate metabolic process
GO:0044764	1	[BP] multi-organism cellular process
GO:0046689	1	[BP] response to mercury ion
GO:1902600	1	[BP] proton transmembrane transport
GO:0046078	1	[BP] dUMP metabolic process
GO:0045226	1	[BP] extracellular polysaccharide biosynthetic process
GO:0032984	1	[BP] protein-containing complex disassembly
GO:0033036	1	[BP] macromolecule localization
GO:0043094	1	[BP] cellular metabolic compound salvage
GO:0072593	1	[BP] reactive oxygen species metabolic process
GO:0045229	1	[BP] external encapsulating structure organization
GO:0072594	1	[BP] establishment of protein localization to organelle
GO:0016137	1	[BP] glycoside metabolic process
GO:0016138	1	[BP] glycoside biosynthetic process
GO:0051276	1	[BP] chromosome organization
GO:0018205	1	[BP] peptidyl-lysine modification
GO:0006418	1	[BP] tRNA aminoacylation for protein translation
GO:0071824	1	[BP] protein-DNA complex subunit organization
GO:0072599	1	[BP] establishment of protein localization to endoplasmic reticulum
GO:1901657	1	[BP] glycosyl compound metabolic process
GO:1901658	1	[BP] glycosyl compound catabolic process
GO:1901659	1	[BP] glycosyl compound biosynthetic process
GO:0044036	1	[BP] cell wall macromolecule metabolic process
GO:0048856	1	[BP] anatomical structure development
GO:0019520	1	[BP] aldonic acid metabolic process
GO:1901070	1	[BP] guanosine-containing compound biosynthetic process
GO:0006448	1	[BP] regulation of translational elongation
GO:0001539	1	[BP] cilium or flagellum-dependent cell motility
GO:0007165	1	[BP] signal transduction
GO:0009889	1	[BP] regulation of biosynthetic process
GO:0009199	1	[BP] ribonucleoside triphosphate metabolic process
GO:0071840	1	[BP] cellular component organization or biogenesis
GO:0015814	1	[BP] p-aminobenzoyl-glutamate transport
GO:0046903	1	[BP] secretion
GO:0046040	1	[BP] IMP metabolic process
GO:0045230	1	[BP] capsule organization
GO:0046907	1	[BP] intracellular transport
GO:0008104	1	[BP] protein localization
GO:0048870	1	[BP] cell motility
GO:0070589	1	[BP] cellular component macromolecule biosynthetic process
GO:0002790	1	[BP] peptide secretion
GO:0022603	1	[BP] regulation of anatomical structure morphogenesis
GO:0022604	1	[BP] regulation of cell morphogenesis
GO:0007154	1	[BP] cell communication
GO:0046049	1	[BP] UMP metabolic process
GO:0000902	1	[BP] cell morphogenesis
GO:0022607	1	[BP] cellular component assembly
GO:0051246	1	[BP] regulation of protein metabolic process
GO:0050789	1	[BP] regulation of biological process
GO:0051247	1	[BP] positive regulation of protein metabolic process
GO:0042546	1	[BP] cell wall biogenesis
GO:0080120	1	[BP] CAAX-box protein maturation
GO:0015849	1	[BP] organic acid transport
GO:0046033	1	[BP] AMP metabolic process
GO:0046034	1	[BP] ATP metabolic process
GO:0032940	1	[BP] secretion by cell
GO:0046036	1	[BP] CTP metabolic process
GO:0044003	1	[BP] modulation by symbiont of host process
GO:0046037	1	[BP] GMP metabolic process
GO:0046039	1	[BP] GTP metabolic process
GO:0051234	1	[BP] establishment of localization
GO:0015833	1	[BP] peptide transport
GO:0046490	1	[BP] isopentenyl diphosphate metabolic process
GO:1901615	1	[BP] organic hydroxy compound metabolic process
GO:0034404	1	[BP] nucleobase-containing small molecule biosynthetic process
GO:1901616	1	[BP] organic hydroxy compound catabolic process
GO:0009161	1	[BP] ribonucleoside monophosphate metabolic process
GO:1901617	1	[BP] organic hydroxy compound biosynthetic process
GO:0042398	1	[BP] cellular modified amino acid biosynthetic process
GO:0009162	1	[BP] deoxyribonucleoside monophosphate metabolic process
GO:0043650	1	[BP] dicarboxylic acid biosynthetic process
GO:0042399	1	[BP] ectoine metabolic process
GO:0009163	1	[BP] nucleoside biosynthetic process
GO:0009164	1	[BP] nucleoside catabolic process
GO:0046498	1	[BP] S-adenosylhomocysteine metabolic process
GO:0009165	1	[BP] nucleotide biosynthetic process
GO:0046499	1	[BP] S-adenosylmethioninamine metabolic process
GO:0009166	1	[BP] nucleotide catabolic process
GO:0009167	1	[BP] purine ribonucleoside monophosphate metabolic process
GO:2001141	1	[BP] regulation of RNA biosynthetic process
GO:0009168	1	[BP] purine ribonucleoside monophosphate biosynthetic process
GO:0006400	1	[BP] tRNA modification
GO:0009169	1	[BP] purine ribonucleoside monophosphate catabolic process
GO:0006401	1	[BP] RNA catabolic process
GO:0006402	1	[BP] mRNA catabolic process
GO:0009150	1	[BP] purine ribonucleotide metabolic process
GO:0045922	1	[BP] negative regulation of fatty acid metabolic process
GO:0019276	1	[BP] UDP-N-acetylgalactosamine metabolic process
GO:0009152	1	[BP] purine ribonucleotide biosynthetic process
GO:0009154	1	[BP] purine ribonucleotide catabolic process
GO:0043933	1	[BP] protein-containing complex subunit organization
GO:0009157	1	[BP] deoxyribonucleoside monophosphate biosynthetic process
GO:1903825	1	[BP] organic acid transmembrane transport
GO:0008299	1	[BP] isoprenoid biosynthetic process
GO:0009158	1	[BP] ribonucleoside monophosphate catabolic process
GO:0042221	1	[BP] response to chemical
GO:0010817	1	[BP] regulation of hormone levels
GO:0030030	1	[BP] cell projection organization
GO:0030031	1	[BP] cell projection assembly
GO:0006865	1	[BP] amino acid transport
GO:0019222	1	[BP] regulation of metabolic process
GO:0071806	1	[BP] protein transmembrane transport
GO:0090329	1	[BP] regulation of DNA-dependent DNA replication
GO:0072521	1	[BP] purine-containing compound metabolic process
GO:0072522	1	[BP] purine-containing compound biosynthetic process
GO:0072523	1	[BP] purine-containing compound catabolic process
GO:0015804	1	[BP] neutral amino acid transport
GO:0030493	1	[BP] bacteriochlorophyll metabolic process
GO:0072527	1	[BP] pyrimidine-containing compound metabolic process
GO:0042364	1	[BP] water-soluble vitamin biosynthetic process
GO:0006857	1	[BP] oligopeptide transport
GO:0034192	1	[BP] D-galactonate metabolic process
GO:0072528	1	[BP] pyrimidine-containing compound biosynthetic process
GO:0051066	1	[BP] dihydrobiopterin metabolic process
GO:0019216	1	[BP] regulation of lipid metabolic process
GO:0042219	1	[BP] cellular modified amino acid catabolic process
GO:0019217	1	[BP] regulation of fatty acid metabolic process
GO:0009173	1	[BP] pyrimidine ribonucleoside monophosphate metabolic process
GO:0046467	1	[BP] membrane lipid biosynthetic process
GO:0009174	1	[BP] pyrimidine ribonucleoside monophosphate biosynthetic process
GO:0019219	1	[BP] regulation of nucleobase-containing compound metabolic process
GO:0022411	1	[BP] cellular component disassembly
GO:0045333	1	[BP] cellular respiration
GO:0009176	1	[BP] pyrimidine deoxyribonucleoside monophosphate metabolic process
GO:0043624	1	[BP] cellular protein complex disassembly
GO:0009177	1	[BP] pyrimidine deoxyribonucleoside monophosphate biosynthetic process
GO:0043628	1	[BP] ncRNA 3'-end processing
GO:0051052	1	[BP] regulation of DNA metabolic process
GO:0051053	1	[BP] negative regulation of DNA metabolic process
GO:0006886	1	[BP] intracellular protein transport
GO:0006195	1	[BP] purine nucleotide catabolic process
GO:0051055	1	[BP] negative regulation of lipid biosynthetic process
GO:0046451	1	[BP] diaminopimelate metabolic process
GO:0042357	1	[BP] thiamine diphosphate metabolic process
GO:0009123	1	[BP] nucleoside monophosphate metabolic process
GO:0045934	1	[BP] negative regulation of nucleobase-containing compound metabolic process
GO:0009124	1	[BP] nucleoside monophosphate biosynthetic process
GO:0009125	1	[BP] nucleoside monophosphate catabolic process
GO:0009126	1	[BP] purine nucleoside monophosphate metabolic process
GO:0009127	1	[BP] purine nucleoside monophosphate biosynthetic process
GO:0009128	1	[BP] purine nucleoside monophosphate catabolic process
GO:0009129	1	[BP] pyrimidine nucleoside monophosphate metabolic process
GO:0043043	1	[BP] peptide biosynthetic process
GO:0030001	1	[BP] metal ion transport
GO:0140352	1	[BP] export from cell
GO:0051084	1	[BP] 'de novo' posttranslational protein folding
GO:0046483	1	[BP] heterocycle metabolic process
GO:1901605	1	[BP] alpha-amino acid metabolic process
GO:0009110	1	[BP] vitamin biosynthetic process
GO:0046484	1	[BP] oxazole or thiazole metabolic process
GO:1901606	1	[BP] alpha-amino acid catabolic process
GO:1901607	1	[BP] alpha-amino acid biosynthetic process
GO:0009112	1	[BP] nucleobase metabolic process
GO:0046486	1	[BP] glycerolipid metabolic process
GO:0046487	1	[BP] glyoxylate metabolic process
GO:0046488	1	[BP] phosphatidylinositol metabolic process
GO:0009117	1	[BP] nucleotide metabolic process
GO:0006820	1	[BP] anion transport
GO:0044419	1	[BP] interspecies interaction between organisms
GO:0009119	1	[BP] ribonucleoside metabolic process
GO:0000001	1	[BP] mitochondrion inheritance
GO:0000002	1	[BP] mitochondrial genome maintenance
GO:0000003	1	[BP] reproduction
GO:0000011	1	[BP] vacuole inheritance
GO:0000012	1	[BP] single strand break repair
GO:0000017	1	[BP] alpha-glucoside transport
GO:0000018	1	[BP] regulation of DNA recombination
GO:0000019	1	[BP] regulation of mitotic recombination
GO:0000022	1	[BP] mitotic spindle elongation
GO:0000023	1	[BP] maltose metabolic process
GO:0000024	1	[BP] maltose biosynthetic process
GO:0000025	1	[BP] maltose catabolic process
GO:0000027	1	[BP] ribosomal large subunit assembly
GO:0000028	1	[BP] ribosomal small subunit assembly
GO:0000032	1	[BP] cell wall mannoprotein biosynthetic process
GO:0000038	1	[BP] very long-chain fatty acid metabolic process
GO:0000041	1	[BP] transition metal ion transport
GO:0000045	1	[BP] autophagosome assembly
GO:0000050	1	[BP] urea cycle
GO:0000052	1	[BP] citrulline metabolic process
GO:0000053	1	[BP] argininosuccinate metabolic process
GO:0000054	1	[BP] ribosomal subunit export from nucleus
GO:0000055	1	[BP] ribosomal large subunit export from nucleus
GO:0000056	1	[BP] ribosomal small subunit export from nucleus
GO:0000070	1	[BP] mitotic sister chromatid segregation
GO:0000073	1	[BP] initial mitotic spindle pole body separation
GO:0000075	1	[BP] cell cycle checkpoint
GO:0000076	1	[BP] DNA replication checkpoint
GO:0000077	1	[BP] DNA damage checkpoint
GO:0000079	1	[BP] regulation of cyclin-dependent protein serine/threonine kinase activity
GO:0000082	1	[BP] G1/S transition of mitotic cell cycle
GO:0000083	1	[BP] regulation of transcription involved in G1/S transition of mitotic cell cycle
GO:0000086	1	[BP] G2/M transition of mitotic cell cycle
GO:0000098	1	[BP] sulfur amino acid catabolic process
GO:0000101	1	[BP] sulfur amino acid transport
GO:0000117	1	[BP] regulation of transcription involved in G2/M transition of mitotic cell cycle
GO:0000122	1	[BP] negative regulation of transcription by RNA polymerase II
GO:0000128	1	[BP] flocculation
GO:0000132	1	[BP] establishment of mitotic spindle orientation
GO:0000147	1	[BP] actin cortical patch assembly
GO:0000154	1	[BP] rRNA modification
GO:0000161	1	[BP] osmosensory signaling MAPK cascade
GO:0000165	1	[BP] MAPK cascade
GO:0000169	1	[BP] activation of MAPK activity involved in osmosensory signaling pathway
GO:0000183	1	[BP] chromatin silencing at rDNA
GO:0000184	1	[BP] nuclear-transcribed mRNA catabolic process, nonsense-mediated decay
GO:0000185	1	[BP] activation of MAPKKK activity
GO:0000186	1	[BP] activation of MAPKK activity
GO:0000187	1	[BP] activation of MAPK activity
GO:0000188	1	[BP] inactivation of MAPK activity
GO:0000196	1	[BP] cell wall integrity MAPK cascade
GO:0000209	1	[BP] protein polyubiquitination
GO:0000212	1	[BP] meiotic spindle organization
GO:0000226	1	[BP] microtubule cytoskeleton organization
GO:0000244	1	[BP] spliceosomal tri-snRNP complex assembly
GO:0000245	1	[BP] spliceosomal complex assembly
GO:0000255	1	[BP] allantoin metabolic process
GO:0000256	1	[BP] allantoin catabolic process
GO:0000266	1	[BP] mitochondrial fission
GO:0000272	1	[BP] polysaccharide catabolic process
GO:0000278	1	[BP] mitotic cell cycle
GO:0000280	1	[BP] nuclear division
GO:0000281	1	[BP] mitotic cytokinesis
GO:0000282	1	[BP] cellular bud site selection
GO:0000288	1	[BP] nuclear-transcribed mRNA catabolic process, deadenylation-dependent decay
GO:0000289	1	[BP] nuclear-transcribed mRNA poly(A) tail shortening
GO:0000290	1	[BP] deadenylation-dependent decapping of nuclear-transcribed mRNA
GO:0000291	1	[BP] nuclear-transcribed mRNA catabolic process, exonucleolytic
GO:0000294	1	[BP] nuclear-transcribed mRNA catabolic process, endonucleolytic cleavage-dependent decay
GO:0000296	1	[BP] spermine transport
GO:0000301	1	[BP] retrograde transport, vesicle recycling within Golgi
GO:0000302	1	[BP] response to reactive oxygen species
GO:0000303	1	[BP] response to superoxide
GO:0000304	1	[BP] response to singlet oxygen
GO:0000305	1	[BP] response to oxygen radical
GO:0000316	1	[BP] sulfite transport
GO:0000320	1	[BP] re-entry into mitotic cell cycle
GO:0000321	1	[BP] re-entry into mitotic cell cycle after pheromone arrest
GO:0000335	1	[BP] negative regulation of transposition, DNA-mediated
GO:0000337	1	[BP] regulation of transposition, DNA-mediated
GO:0000338	1	[BP] protein deneddylation
GO:0000348	1	[BP] mRNA branch site recognition
GO:0000349	1	[BP] generation of catalytic spliceosome for first transesterification step
GO:0000350	1	[BP] generation of catalytic spliceosome for second transesterification step
GO:0000354	1	[BP] cis assembly of pre-catalytic spliceosome
GO:0000365	1	[BP] mRNA trans splicing, via spliceosome
GO:0000372	1	[BP] Group I intron splicing
GO:0000373	1	[BP] Group II intron splicing
GO:0000374	1	[BP] Group III intron splicing
GO:0000375	1	[BP] RNA splicing, via transesterification reactions
GO:0000376	1	[BP] RNA splicing, via transesterification reactions with guanosine as nucleophile
GO:0000377	1	[BP] RNA splicing, via transesterification reactions with bulged adenosine as nucleophile
GO:0000378	1	[BP] RNA exon ligation
GO:0000379	1	[BP] tRNA-type intron splice site recognition and cleavage
GO:0000380	1	[BP] alternative mRNA splicing, via spliceosome
GO:0000381	1	[BP] regulation of alternative mRNA splicing, via spliceosome
GO:0000387	1	[BP] spliceosomal snRNP assembly
GO:0000388	1	[BP] spliceosome conformational change to release U4 (or U4atac) and U1 (or U11)
GO:0000389	1	[BP] mRNA 3'-splice site recognition
GO:0000390	1	[BP] spliceosomal complex disassembly
GO:0000393	1	[BP] spliceosomal conformational changes to generate catalytic conformation
GO:0000394	1	[BP] RNA splicing, via endonucleolytic cleavage and ligation
GO:0000395	1	[BP] mRNA 5'-splice site recognition
GO:0000398	1	[BP] mRNA splicing, via spliceosome
GO:0000409	1	[BP] regulation of transcription by galactose
GO:0000411	1	[BP] positive regulation of transcription by galactose
GO:0000412	1	[BP] histone peptidyl-prolyl isomerization
GO:0000413	1	[BP] protein peptidyl-prolyl isomerization
GO:0000414	1	[BP] regulation of histone H3-K36 methylation
GO:0000415	1	[BP] negative regulation of histone H3-K36 methylation
GO:0000416	1	[BP] positive regulation of histone H3-K36 methylation
GO:0000422	1	[BP] autophagy of mitochondrion
GO:0000423	1	[BP] mitophagy
GO:0000429	1	[BP] carbon catabolite regulation of transcription from RNA polymerase II promoter
GO:0000430	1	[BP] regulation of transcription from RNA polymerase II promoter by glucose
GO:0000431	1	[BP] regulation of transcription from RNA polymerase II promoter by galactose
GO:0000432	1	[BP] positive regulation of transcription from RNA polymerase II promoter by glucose
GO:0000433	1	[BP] carbon catabolite repression of transcription from RNA polymerase II promoter by glucose
GO:0000435	1	[BP] positive regulation of transcription from RNA polymerase II promoter by galactose
GO:0000436	1	[BP] carbon catabolite activation of transcription from RNA polymerase II promoter
GO:0000437	1	[BP] carbon catabolite repression of transcription from RNA polymerase II promoter
GO:0000447	1	[BP] endonucleolytic cleavage in ITS1 to separate SSU-rRNA from 5.8S rRNA and LSU-rRNA from tricistronic rRNA transcript (SSU-rRNA, 5.8S rRNA, LSU-rRNA)
GO:0000448	1	[BP] cleavage in ITS2 between 5.8S rRNA and LSU-rRNA of tricistronic rRNA transcript (SSU-rRNA, 5.8S rRNA, LSU-rRNA)
GO:0000451	1	[BP] rRNA 2'-O-methylation
GO:0000453	1	[BP] enzyme-directed rRNA 2'-O-methylation
GO:0000454	1	[BP] snoRNA guided rRNA pseudouridine synthesis
GO:0000455	1	[BP] enzyme-directed rRNA pseudouridine synthesis
GO:0000459	1	[BP] exonucleolytic trimming involved in rRNA processing
GO:0000460	1	[BP] maturation of 5.8S rRNA
GO:0000461	1	[BP] endonucleolytic cleavage to generate mature 3'-end of SSU-rRNA from (SSU-rRNA, 5.8S rRNA, LSU-rRNA)
GO:0000462	1	[BP] maturation of SSU-rRNA from tricistronic rRNA transcript (SSU-rRNA, 5.8S rRNA, LSU-rRNA)
GO:0000463	1	[BP] maturation of LSU-rRNA from tricistronic rRNA transcript (SSU-rRNA, 5.8S rRNA, LSU-rRNA)
GO:0000464	1	[BP] endonucleolytic cleavage in ITS1 upstream of 5.8S rRNA from tricistronic rRNA transcript (SSU-rRNA, 5.8S rRNA, LSU-rRNA)
GO:0000465	1	[BP] exonucleolytic trimming to generate mature 5'-end of 5.8S rRNA from tricistronic rRNA transcript (SSU-rRNA, 5.8S rRNA, LSU-rRNA)
GO:0000466	1	[BP] maturation of 5.8S rRNA from tricistronic rRNA transcript (SSU-rRNA, 5.8S rRNA, LSU-rRNA)
GO:0000467	1	[BP] exonucleolytic trimming to generate mature 3'-end of 5.8S rRNA from tricistronic rRNA transcript (SSU-rRNA, 5.8S rRNA, LSU-rRNA)
GO:0000469	1	[BP] cleavage involved in rRNA processing
GO:0000470	1	[BP] maturation of LSU-rRNA
GO:0000472	1	[BP] endonucleolytic cleavage to generate mature 5'-end of SSU-rRNA from (SSU-rRNA, 5.8S rRNA, LSU-rRNA)
GO:0000476	1	[BP] maturation of 4.5S rRNA
GO:0000478	1	[BP] endonucleolytic cleavage involved in rRNA processing
GO:0000479	1	[BP] endonucleolytic cleavage of tricistronic rRNA transcript (SSU-rRNA, 5.8S rRNA, LSU-rRNA)
GO:0000480	1	[BP] endonucleolytic cleavage in 5'-ETS of tricistronic rRNA transcript (SSU-rRNA, 5.8S rRNA, LSU-rRNA)
GO:0000481	1	[BP] maturation of 5S rRNA
GO:0000488	1	[BP] maturation of LSU-rRNA from tetracistronic rRNA transcript (SSU-rRNA, LSU-rRNA, 4.5S-rRNA, 5S-rRNA)
GO:0000489	1	[BP] maturation of SSU-rRNA from tetracistronic rRNA transcript (SSU-rRNA, LSU-rRNA, 4.5S-rRNA, 5S-rRNA)
GO:0000491	1	[BP] small nucleolar ribonucleoprotein complex assembly
GO:0000492	1	[BP] box C/D snoRNP assembly
GO:0000493	1	[BP] box H/ACA snoRNP assembly
GO:0000494	1	[BP] box C/D snoRNA 3'-end processing
GO:0000495	1	[BP] box H/ACA snoRNA 3'-end processing
GO:0000578	1	[BP] embryonic axis specification
GO:0000705	1	[BP] achiasmate meiosis I
GO:0000706	1	[BP] meiotic DNA double-strand break processing
GO:0000707	1	[BP] meiotic DNA recombinase assembly
GO:0000709	1	[BP] meiotic joint molecule formation
GO:0000710	1	[BP] meiotic mismatch repair
GO:0000711	1	[BP] meiotic DNA repair synthesis
GO:0000712	1	[BP] resolution of meiotic recombination intermediates
GO:0000713	1	[BP] meiotic heteroduplex formation
GO:0000714	1	[BP] meiotic strand displacement
GO:0000715	1	[BP] nucleotide-excision repair, DNA damage recognition
GO:0000716	1	[BP] transcription-coupled nucleotide-excision repair, DNA damage recognition
GO:0000717	1	[BP] nucleotide-excision repair, DNA duplex unwinding
GO:0000719	1	[BP] photoreactive repair
GO:0000720	1	[BP] pyrimidine dimer repair by nucleotide-excision repair
GO:0000722	1	[BP] telomere maintenance via recombination
GO:0000723	1	[BP] telomere maintenance
GO:0000724	1	[BP] double-strand break repair via homologous recombination
GO:0000725	1	[BP] recombinational repair
GO:0000726	1	[BP] non-recombinational repair
GO:0000727	1	[BP] double-strand break repair via break-induced replication
GO:0000728	1	[BP] gene conversion at mating-type locus, DNA double-strand break formation
GO:0000729	1	[BP] DNA double-strand break processing
GO:0000730	1	[BP] DNA recombinase assembly
GO:0000731	1	[BP] DNA synthesis involved in DNA repair
GO:0000732	1	[BP] strand displacement
GO:0000733	1	[BP] DNA strand renaturation
GO:0000734	1	[BP] gene conversion at mating-type locus, DNA repair synthesis
GO:0000735	1	[BP] removal of nonhomologous ends
GO:0000736	1	[BP] double-strand break repair via single-strand annealing, removal of nonhomologous ends
GO:0000738	1	[BP] DNA catabolic process, exonucleolytic
GO:0000740	1	[BP] nuclear membrane fusion
GO:0000741	1	[BP] karyogamy
GO:0000742	1	[BP] karyogamy involved in conjugation with cellular fusion
GO:0000743	1	[BP] nuclear migration involved in conjugation with cellular fusion
GO:0000746	1	[BP] conjugation
GO:0000747	1	[BP] conjugation with cellular fusion
GO:0000749	1	[BP] response to pheromone triggering conjugation with cellular fusion
GO:0000750	1	[BP] pheromone-dependent signal transduction involved in conjugation with cellular fusion
GO:0000751	1	[BP] mitotic cell cycle G1 arrest in response to pheromone
GO:0000752	1	[BP] agglutination involved in conjugation with cellular fusion
GO:0000753	1	[BP] cell morphogenesis involved in conjugation with cellular fusion
GO:0000754	1	[BP] adaptation of signaling pathway by response to pheromone involved in conjugation with cellular fusion
GO:0000755	1	[BP] cytogamy
GO:0000767	1	[BP] cell morphogenesis involved in conjugation
GO:0000768	1	[BP] syncytium formation by plasma membrane fusion
GO:0000770	1	[BP] peptide pheromone export
GO:0000771	1	[BP] agglutination involved in conjugation
GO:0000819	1	[BP] sister chromatid segregation
GO:0000820	1	[BP] regulation of glutamine family amino acid metabolic process
GO:0000821	1	[BP] regulation of arginine metabolic process
GO:0000904	1	[BP] cell morphogenesis involved in differentiation
GO:0000905	1	[BP] sporocarp development involved in asexual reproduction
GO:0000909	1	[BP] sporocarp development involved in sexual reproduction
GO:0000911	1	[BP] cytokinesis by cell plate formation
GO:0000912	1	[BP] assembly of actomyosin apparatus involved in cytokinesis
GO:0000913	1	[BP] preprophase band assembly
GO:0000914	1	[BP] phragmoplast assembly
GO:0000915	1	[BP] actomyosin contractile ring assembly
GO:0000916	1	[BP] actomyosin contractile ring contraction
GO:0000918	1	[BP] division septum site selection
GO:0000919	1	[BP] cell plate assembly
GO:0000920	1	[BP] septum digestion after cytokinesis
GO:0000921	1	[BP] septin ring assembly
GO:0000947	1	[BP] amino acid catabolic process to alcohol via Ehrlich pathway
GO:0000949	1	[BP] aromatic amino acid family catabolic process to alcohol via Ehrlich pathway
GO:0000950	1	[BP] branched-chain amino acid catabolic process to alcohol via Ehrlich pathway
GO:0000951	1	[BP] methionine catabolic process to 3-methylthiopropanol
GO:0000955	1	[BP] amino acid catabolic process via Ehrlich pathway
GO:0000957	1	[BP] mitochondrial RNA catabolic process
GO:0000958	1	[BP] mitochondrial mRNA catabolic process
GO:0000959	1	[BP] mitochondrial RNA metabolic process
GO:0000960	1	[BP] regulation of mitochondrial RNA catabolic process
GO:0000961	1	[BP] negative regulation of mitochondrial RNA catabolic process
GO:0000962	1	[BP] positive regulation of mitochondrial RNA catabolic process
GO:0000963	1	[BP] mitochondrial RNA processing
GO:0000964	1	[BP] mitochondrial RNA 5'-end processing
GO:0000965	1	[BP] mitochondrial RNA 3'-end processing
GO:0000966	1	[BP] RNA 5'-end processing
GO:0000967	1	[BP] rRNA 5'-end processing
GO:0000968	1	[BP] tRNA exon ligation
GO:0000971	1	[BP] tRNA exon ligation utilizing 2',3' cyclic phosphate of 5'-exon as source of linkage phosphate
GO:0000972	1	[BP] transcription-dependent tethering of RNA polymerase II gene DNA at nuclear periphery
GO:0000973	1	[BP] posttranscriptional tethering of RNA polymerase II gene DNA at nuclear periphery
GO:0001015	1	[BP] snoRNA transcription by RNA polymerase II
GO:0001060	1	[BP] transcription by RNA polymerase V
GO:0001079	1	[BP] nitrogen catabolite regulation of transcription from RNA polymerase II promoter
GO:0001080	1	[BP] nitrogen catabolite activation of transcription from RNA polymerase II promoter
GO:0001081	1	[BP] nitrogen catabolite repression of transcription from RNA polymerase II promoter
GO:0001100	1	[BP] negative regulation of exit from mitosis
GO:0001101	1	[BP] response to acid chemical
GO:0001109	1	[BP] promoter clearance during DNA-templated transcription
GO:0001111	1	[BP] promoter clearance from RNA polymerase II promoter
GO:0001112	1	[BP] DNA-templated transcriptional open complex formation
GO:0001113	1	[BP] transcriptional open complex formation at RNA polymerase II promoter
GO:0001120	1	[BP] protein-DNA complex remodeling
GO:0001171	1	[BP] reverse transcription
GO:0001172	1	[BP] transcription, RNA-templated
GO:0001173	1	[BP] DNA-templated transcriptional start site selection
GO:0001174	1	[BP] transcriptional start site selection at RNA polymerase II promoter
GO:0001178	1	[BP] regulation of transcriptional start site selection at RNA polymerase II promoter
GO:0001188	1	[BP] RNA polymerase I preinitiation complex assembly
GO:0001192	1	[BP] maintenance of transcriptional fidelity during DNA-templated transcription elongation
GO:0001193	1	[BP] maintenance of transcriptional fidelity during DNA-templated transcription elongation from RNA polymerase II promoter
GO:0001195	1	[BP] maintenance of transcriptional fidelity during DNA-templated transcription elongation from RNA polymerase III promoter
GO:0001196	1	[BP] regulation of mating-type specific transcription from RNA polymerase II promoter
GO:0001197	1	[BP] positive regulation of mating-type specific transcription from RNA polymerase II promoter
GO:0001198	1	[BP] negative regulation of mating-type specific transcription from RNA polymerase II promoter
GO:0001207	1	[BP] histone displacement
GO:0001208	1	[BP] histone H2A-H2B dimer displacement
GO:0001300	1	[BP] chronological cell aging
GO:0001301	1	[BP] progressive alteration of chromatin involved in cell aging
GO:0001302	1	[BP] replicative cell aging
GO:0001304	1	[BP] progressive alteration of chromatin involved in replicative cell aging
GO:0001306	1	[BP] age-dependent response to oxidative stress
GO:0001307	1	[BP] extrachromosomal circular DNA accumulation involved in replicative cell aging
GO:0001308	1	[BP] negative regulation of chromatin silencing involved in replicative cell aging
GO:0001310	1	[BP] extrachromosomal rDNA circle accumulation involved in replicative cell aging
GO:0001315	1	[BP] age-dependent response to reactive oxygen species
GO:0001316	1	[BP] age-dependent response to reactive oxygen species involved in replicative cell aging
GO:0001317	1	[BP] accumulation of oxidatively modified proteins involved in replicative cell aging
GO:0001319	1	[BP] inheritance of oxidatively modified proteins involved in replicative cell aging
GO:0001320	1	[BP] age-dependent response to reactive oxygen species involved in chronological cell aging
GO:0001321	1	[BP] age-dependent general metabolic decline involved in replicative cell aging
GO:0001322	1	[BP] age-dependent response to oxidative stress involved in replicative cell aging
GO:0001323	1	[BP] age-dependent general metabolic decline involved in chronological cell aging
GO:0001324	1	[BP] age-dependent response to oxidative stress involved in chronological cell aging
GO:0001325	1	[BP] formation of extrachromosomal circular DNA
GO:0001402	1	[BP] signal transduction involved in filamentous growth
GO:0001403	1	[BP] invasive growth in response to glucose limitation
GO:0001407	1	[BP] glycerophosphodiester transmembrane transport
GO:0001408	1	[BP] guanine nucleotide transport
GO:0001410	1	[BP] chlamydospore formation
GO:0001501	1	[BP] skeletal system development
GO:0001502	1	[BP] cartilage condensation
GO:0001503	1	[BP] ossification
GO:0001504	1	[BP] neurotransmitter uptake
GO:0001505	1	[BP] regulation of neurotransmitter levels
GO:0001507	1	[BP] acetylcholine catabolic process in synaptic cleft
GO:0001508	1	[BP] action potential
GO:0001514	1	[BP] selenocysteine incorporation
GO:0001516	1	[BP] prostaglandin biosynthetic process
GO:0001519	1	[BP] peptide amidation
GO:0001522	1	[BP] pseudouridine synthesis
GO:0001523	1	[BP] retinoid metabolic process
GO:0001525	1	[BP] angiogenesis
GO:0001541	1	[BP] ovarian follicle development
GO:0001542	1	[BP] ovulation from ovarian follicle
GO:0001543	1	[BP] ovarian follicle rupture
GO:0001544	1	[BP] initiation of primordial ovarian follicle growth
GO:0001545	1	[BP] primary ovarian follicle growth
GO:0001546	1	[BP] preantral ovarian follicle growth
GO:0001547	1	[BP] antral ovarian follicle growth
GO:0001550	1	[BP] ovarian cumulus expansion
GO:0001552	1	[BP] ovarian follicle atresia
GO:0001553	1	[BP] luteinization
GO:0001554	1	[BP] luteolysis
GO:0001555	1	[BP] oocyte growth
GO:0001556	1	[BP] oocyte maturation
GO:0001558	1	[BP] regulation of cell growth
GO:0001560	1	[BP] regulation of cell growth by extracellular stimulus
GO:0001561	1	[BP] fatty acid alpha-oxidation
GO:0001562	1	[BP] response to protozoan
GO:0001568	1	[BP] blood vessel development
GO:0001569	1	[BP] branching involved in blood vessel morphogenesis
GO:0001570	1	[BP] vasculogenesis
GO:0001572	1	[BP] lactosylceramide biosynthetic process
GO:0001573	1	[BP] ganglioside metabolic process
GO:0001574	1	[BP] ganglioside biosynthetic process
GO:0001575	1	[BP] globoside metabolic process
GO:0001576	1	[BP] globoside biosynthetic process
GO:0001578	1	[BP] microtubule bundle formation
GO:0001579	1	[BP] medium-chain fatty acid transport
GO:0001580	1	[BP] detection of chemical stimulus involved in sensory perception of bitter taste
GO:0001581	1	[BP] detection of chemical stimulus involved in sensory perception of sour taste
GO:0001582	1	[BP] detection of chemical stimulus involved in sensory perception of sweet taste
GO:0001649	1	[BP] osteoblast differentiation
GO:0001654	1	[BP] eye development
GO:0001655	1	[BP] urogenital system development
GO:0001656	1	[BP] metanephros development
GO:0001657	1	[BP] ureteric bud development
GO:0001658	1	[BP] branching involved in ureteric bud morphogenesis
GO:0001659	1	[BP] temperature homeostasis
GO:0001660	1	[BP] fever generation
GO:0001661	1	[BP] conditioned taste aversion
GO:0001662	1	[BP] behavioral fear response
GO:0001666	1	[BP] response to hypoxia
GO:0001667	1	[BP] ameboidal-type cell migration
GO:0001672	1	[BP] regulation of chromatin assembly or disassembly
GO:0001675	1	[BP] acrosome assembly
GO:0001676	1	[BP] long-chain fatty acid metabolic process
GO:0001677	1	[BP] formation of translation initiation ternary complex
GO:0001678	1	[BP] cellular glucose homeostasis
GO:0001682	1	[BP] tRNA 5'-leader removal
GO:0001692	1	[BP] histamine metabolic process
GO:0001694	1	[BP] histamine biosynthetic process
GO:0001695	1	[BP] histamine catabolic process
GO:0001696	1	[BP] gastric acid secretion
GO:0001697	1	[BP] histamine-induced gastric acid secretion
GO:0001698	1	[BP] gastrin-induced gastric acid secretion
GO:0001700	1	[BP] embryonic development via the syncytial blastoderm
GO:0001701	1	[BP] in utero embryonic development
GO:0001702	1	[BP] gastrulation with mouth forming second
GO:0001703	1	[BP] gastrulation with mouth forming first
GO:0001704	1	[BP] formation of primary germ layer
GO:0001705	1	[BP] ectoderm formation
GO:0001706	1	[BP] endoderm formation
GO:0001707	1	[BP] mesoderm formation
GO:0001708	1	[BP] cell fate specification
GO:0001709	1	[BP] cell fate determination
GO:0001710	1	[BP] mesodermal cell fate commitment
GO:0001711	1	[BP] endodermal cell fate commitment
GO:0001712	1	[BP] ectodermal cell fate commitment
GO:0001713	1	[BP] ectodermal cell fate determination
GO:0001714	1	[BP] endodermal cell fate specification
GO:0001715	1	[BP] ectodermal cell fate specification
GO:0001731	1	[BP] formation of translation preinitiation complex
GO:0001732	1	[BP] formation of cytoplasmic translation initiation complex
GO:0001736	1	[BP] establishment of planar polarity
GO:0001737	1	[BP] establishment of imaginal disc-derived wing hair orientation
GO:0001738	1	[BP] morphogenesis of a polarized epithelium
GO:0001742	1	[BP] oenocyte differentiation
GO:0001743	1	[BP] optic placode formation
GO:0001744	1	[BP] optic lobe placode formation
GO:0001745	1	[BP] compound eye morphogenesis
GO:0001746	1	[BP] Bolwig's organ morphogenesis
GO:0001748	1	[BP] optic lobe placode development
GO:0001751	1	[BP] compound eye photoreceptor cell differentiation
GO:0001752	1	[BP] compound eye photoreceptor fate commitment
GO:0001754	1	[BP] eye photoreceptor cell differentiation
GO:0001755	1	[BP] neural crest cell migration
GO:0001756	1	[BP] somitogenesis
GO:0001757	1	[BP] somite specification
GO:0001759	1	[BP] organ induction
GO:0001763	1	[BP] morphogenesis of a branching structure
GO:0001764	1	[BP] neuron migration
GO:0001765	1	[BP] membrane raft assembly
GO:0001766	1	[BP] membrane raft polarization
GO:0001767	1	[BP] establishment of lymphocyte polarity
GO:0001768	1	[BP] establishment of T cell polarity
GO:0001771	1	[BP] immunological synapse formation
GO:0001773	1	[BP] myeloid dendritic cell activation
GO:0001774	1	[BP] microglial cell activation
GO:0001775	1	[BP] cell activation
GO:0001776	1	[BP] leukocyte homeostasis
GO:0001777	1	[BP] T cell homeostatic proliferation
GO:0001778	1	[BP] plasma membrane repair
GO:0001779	1	[BP] natural killer cell differentiation
GO:0001780	1	[BP] neutrophil homeostasis
GO:0001781	1	[BP] neutrophil apoptotic process
GO:0001782	1	[BP] B cell homeostasis
GO:0001783	1	[BP] B cell apoptotic process
GO:0001787	1	[BP] natural killer cell proliferation
GO:0001788	1	[BP] antibody-dependent cellular cytotoxicity
GO:0001794	1	[BP] type IIa hypersensitivity
GO:0001796	1	[BP] regulation of type IIa hypersensitivity
GO:0001798	1	[BP] positive regulation of type IIa hypersensitivity
GO:0001802	1	[BP] type III hypersensitivity
GO:0001803	1	[BP] regulation of type III hypersensitivity
GO:0001805	1	[BP] positive regulation of type III hypersensitivity
GO:0001806	1	[BP] type IV hypersensitivity
GO:0001807	1	[BP] regulation of type IV hypersensitivity
GO:0001808	1	[BP] negative regulation of type IV hypersensitivity
GO:0001809	1	[BP] positive regulation of type IV hypersensitivity
GO:0001810	1	[BP] regulation of type I hypersensitivity
GO:0001812	1	[BP] positive regulation of type I hypersensitivity
GO:0001813	1	[BP] regulation of antibody-dependent cellular cytotoxicity
GO:0001816	1	[BP] cytokine production
GO:0001817	1	[BP] regulation of cytokine production
GO:0001818	1	[BP] negative regulation of cytokine production
GO:0001819	1	[BP] positive regulation of cytokine production
GO:0001820	1	[BP] serotonin secretion
GO:0001821	1	[BP] histamine secretion
GO:0001822	1	[BP] kidney development
GO:0001823	1	[BP] mesonephros development
GO:0001824	1	[BP] blastocyst development
GO:0001825	1	[BP] blastocyst formation
GO:0001826	1	[BP] inner cell mass cell differentiation
GO:0001827	1	[BP] inner cell mass cell fate commitment
GO:0001828	1	[BP] inner cell mass cellular morphogenesis
GO:0001829	1	[BP] trophectodermal cell differentiation
GO:0001831	1	[BP] trophectodermal cellular morphogenesis
GO:0001832	1	[BP] blastocyst growth
GO:0001833	1	[BP] inner cell mass cell proliferation
GO:0001834	1	[BP] trophectodermal cell proliferation
GO:0001835	1	[BP] blastocyst hatching
GO:0001836	1	[BP] release of cytochrome c from mitochondria
GO:0001837	1	[BP] epithelial to mesenchymal transition
GO:0001838	1	[BP] embryonic epithelial tube formation
GO:0001839	1	[BP] neural plate morphogenesis
GO:0001840	1	[BP] neural plate development
GO:0001841	1	[BP] neural tube formation
GO:0001842	1	[BP] neural fold formation
GO:0001843	1	[BP] neural tube closure
GO:0001844	1	[BP] protein insertion into mitochondrial membrane involved in apoptotic signaling pathway
GO:0001845	1	[BP] phagolysosome assembly
GO:0001865	1	[BP] NK T cell differentiation
GO:0001866	1	[BP] NK T cell proliferation
GO:0001867	1	[BP] complement activation, lectin pathway
GO:0001868	1	[BP] regulation of complement activation, lectin pathway
GO:0001869	1	[BP] negative regulation of complement activation, lectin pathway
GO:0001878	1	[BP] response to yeast
GO:0001880	1	[BP] Mullerian duct regression
GO:0001881	1	[BP] receptor recycling
GO:0001885	1	[BP] endothelial cell development
GO:0001886	1	[BP] endothelial cell morphogenesis
GO:0001887	1	[BP] selenium compound metabolic process
GO:0001889	1	[BP] liver development
GO:0001890	1	[BP] placenta development
GO:0001892	1	[BP] embryonic placenta development
GO:0001893	1	[BP] maternal placenta development
GO:0001894	1	[BP] tissue homeostasis
GO:0001895	1	[BP] retina homeostasis
GO:0001896	1	[BP] autolysis
GO:0001897	1	[BP] cytolysis by symbiont of host cells
GO:0001905	1	[BP] activation of membrane attack complex
GO:0001906	1	[BP] cell killing
GO:0001907	1	[BP] killing by symbiont of host cells
GO:0001909	1	[BP] leukocyte mediated cytotoxicity
GO:0001910	1	[BP] regulation of leukocyte mediated cytotoxicity
GO:0001911	1	[BP] negative regulation of leukocyte mediated cytotoxicity
GO:0001912	1	[BP] positive regulation of leukocyte mediated cytotoxicity
GO:0001913	1	[BP] T cell mediated cytotoxicity
GO:0001914	1	[BP] regulation of T cell mediated cytotoxicity
GO:0001915	1	[BP] negative regulation of T cell mediated cytotoxicity
GO:0001916	1	[BP] positive regulation of T cell mediated cytotoxicity
GO:0001919	1	[BP] regulation of receptor recycling
GO:0001920	1	[BP] negative regulation of receptor recycling
GO:0001921	1	[BP] positive regulation of receptor recycling
GO:0001922	1	[BP] B-1 B cell homeostasis
GO:0001923	1	[BP] B-1 B cell differentiation
GO:0001927	1	[BP] exocyst assembly
GO:0001928	1	[BP] regulation of exocyst assembly
GO:0001932	1	[BP] regulation of protein phosphorylation
GO:0001933	1	[BP] negative regulation of protein phosphorylation
GO:0001934	1	[BP] positive regulation of protein phosphorylation
GO:0001935	1	[BP] endothelial cell proliferation
GO:0001936	1	[BP] regulation of endothelial cell proliferation
GO:0001937	1	[BP] negative regulation of endothelial cell proliferation
GO:0001938	1	[BP] positive regulation of endothelial cell proliferation
GO:0001941	1	[BP] postsynaptic membrane organization
GO:0001942	1	[BP] hair follicle development
GO:0001944	1	[BP] vasculature development
GO:0001945	1	[BP] lymph vessel development
GO:0001946	1	[BP] lymphangiogenesis
GO:0001947	1	[BP] heart looping
GO:0001949	1	[BP] sebaceous gland cell differentiation
GO:0001951	1	[BP] intestinal D-glucose absorption
GO:0001952	1	[BP] regulation of cell-matrix adhesion
GO:0001953	1	[BP] negative regulation of cell-matrix adhesion
GO:0001954	1	[BP] positive regulation of cell-matrix adhesion
GO:0001955	1	[BP] blood vessel maturation
GO:0001956	1	[BP] positive regulation of neurotransmitter secretion
GO:0001957	1	[BP] intramembranous ossification
GO:0001958	1	[BP] endochondral ossification
GO:0001959	1	[BP] regulation of cytokine-mediated signaling pathway
GO:0001960	1	[BP] negative regulation of cytokine-mediated signaling pathway
GO:0001961	1	[BP] positive regulation of cytokine-mediated signaling pathway
GO:0001963	1	[BP] synaptic transmission, dopaminergic
GO:0001964	1	[BP] startle response
GO:0001966	1	[BP] thigmotaxis
GO:0001967	1	[BP] suckling behavior
GO:0001969	1	[BP] regulation of activation of membrane attack complex
GO:0001970	1	[BP] positive regulation of activation of membrane attack complex
GO:0001971	1	[BP] negative regulation of activation of membrane attack complex
GO:0001973	1	[BP] G protein-coupled adenosine receptor signaling pathway
GO:0001974	1	[BP] blood vessel remodeling
GO:0001975	1	[BP] response to amphetamine
GO:0001976	1	[BP] nervous system process involved in regulation of systemic arterial blood pressure
GO:0001977	1	[BP] renal system process involved in regulation of blood volume
GO:0001978	1	[BP] regulation of systemic arterial blood pressure by carotid sinus baroreceptor feedback
GO:0001979	1	[BP] regulation of systemic arterial blood pressure by chemoreceptor signaling
GO:0001980	1	[BP] regulation of systemic arterial blood pressure by ischemic conditions
GO:0001982	1	[BP] baroreceptor response to decreased systemic arterial blood pressure
GO:0001983	1	[BP] baroreceptor response to increased systemic arterial blood pressure
GO:0001984	1	[BP] artery vasodilation involved in baroreceptor response to increased systemic arterial blood pressure
GO:0001985	1	[BP] negative regulation of heart rate involved in baroreceptor response to increased systemic arterial blood pressure
GO:0001988	1	[BP] positive regulation of heart rate involved in baroreceptor response to decreased systemic arterial blood pressure
GO:0001990	1	[BP] regulation of systemic arterial blood pressure by hormone
GO:0001991	1	[BP] regulation of systemic arterial blood pressure by circulatory renin-angiotensin
GO:0001992	1	[BP] regulation of systemic arterial blood pressure by vasopressin
GO:0001993	1	[BP] regulation of systemic arterial blood pressure by norepinephrine-epinephrine
GO:0001994	1	[BP] norepinephrine-epinephrine vasoconstriction involved in regulation of systemic arterial blood pressure
GO:0001996	1	[BP] positive regulation of heart rate by epinephrine-norepinephrine
GO:0001997	1	[BP] positive regulation of the force of heart contraction by epinephrine-norepinephrine
GO:0001998	1	[BP] angiotensin-mediated vasoconstriction involved in regulation of systemic arterial blood pressure
GO:0001999	1	[BP] renal response to blood flow involved in circulatory renin-angiotensin regulation of systemic arterial blood pressure
GO:0002001	1	[BP] renin secretion into blood stream
GO:0002002	1	[BP] regulation of angiotensin levels in blood
GO:0002003	1	[BP] angiotensin maturation
GO:0002007	1	[BP] detection of hypoxic conditions in blood by chemoreceptor signaling
GO:0002009	1	[BP] morphogenesis of an epithelium
GO:0002011	1	[BP] morphogenesis of an epithelial sheet
GO:0002016	1	[BP] regulation of blood volume by renin-angiotensin
GO:0002017	1	[BP] regulation of blood volume by renal aldosterone
GO:0002018	1	[BP] renin-angiotensin regulation of aldosterone production
GO:0002019	1	[BP] regulation of renal output by angiotensin
GO:0002021	1	[BP] response to dietary excess
GO:0002023	1	[BP] reduction of food intake in response to dietary excess
GO:0002024	1	[BP] diet induced thermogenesis
GO:0002025	1	[BP] norepinephrine-epinephrine-mediated vasodilation involved in regulation of systemic arterial blood pressure
GO:0002026	1	[BP] regulation of the force of heart contraction
GO:0002027	1	[BP] regulation of heart rate
GO:0002028	1	[BP] regulation of sodium ion transport
GO:0002029	1	[BP] desensitization of G protein-coupled receptor signaling pathway
GO:0002030	1	[BP] inhibitory G protein-coupled receptor phosphorylation
GO:0002031	1	[BP] G protein-coupled receptor internalization
GO:0002032	1	[BP] desensitization of G protein-coupled receptor signaling pathway by arrestin
GO:0002033	1	[BP] angiotensin-mediated vasodilation involved in regulation of systemic arterial blood pressure
GO:0002034	1	[BP] regulation of blood vessel diameter by renin-angiotensin
GO:0002035	1	[BP] brain renin-angiotensin system
GO:0002036	1	[BP] regulation of L-glutamate import across plasma membrane
GO:0002037	1	[BP] negative regulation of L-glutamate import across plasma membrane
GO:0002038	1	[BP] positive regulation of L-glutamate import across plasma membrane
GO:0002040	1	[BP] sprouting angiogenesis
GO:0002041	1	[BP] intussusceptive angiogenesis
GO:0002042	1	[BP] cell migration involved in sprouting angiogenesis
GO:0002043	1	[BP] blood vessel endothelial cell proliferation involved in sprouting angiogenesis
GO:0002047	1	[BP] phenazine biosynthetic process
GO:0002048	1	[BP] pyoverdine metabolic process
GO:0002049	1	[BP] pyoverdine biosynthetic process
GO:0002051	1	[BP] osteoblast fate commitment
GO:0002052	1	[BP] positive regulation of neuroblast proliferation
GO:0002053	1	[BP] positive regulation of mesenchymal cell proliferation
GO:0002062	1	[BP] chondrocyte differentiation
GO:0002063	1	[BP] chondrocyte development
GO:0002064	1	[BP] epithelial cell development
GO:0002065	1	[BP] columnar/cuboidal epithelial cell differentiation
GO:0002066	1	[BP] columnar/cuboidal epithelial cell development
GO:0002067	1	[BP] glandular epithelial cell differentiation
GO:0002068	1	[BP] glandular epithelial cell development
GO:0002069	1	[BP] columnar/cuboidal epithelial cell maturation
GO:0002070	1	[BP] epithelial cell maturation
GO:0002071	1	[BP] glandular epithelial cell maturation
GO:0002072	1	[BP] optic cup morphogenesis involved in camera-type eye development
GO:0002074	1	[BP] extraocular skeletal muscle development
GO:0002075	1	[BP] somitomeric trunk muscle development
GO:0002076	1	[BP] osteoblast development
GO:0002077	1	[BP] acrosome matrix dispersal
GO:0002082	1	[BP] regulation of oxidative phosphorylation
GO:0002084	1	[BP] protein depalmitoylation
GO:0002085	1	[BP] inhibition of neuroepithelial cell differentiation
GO:0002086	1	[BP] diaphragm contraction
GO:0002087	1	[BP] regulation of respiratory gaseous exchange by nervous system process
GO:0002088	1	[BP] lens development in camera-type eye
GO:0002089	1	[BP] lens morphogenesis in camera-type eye
GO:0002090	1	[BP] regulation of receptor internalization
GO:0002091	1	[BP] negative regulation of receptor internalization
GO:0002092	1	[BP] positive regulation of receptor internalization
GO:0002093	1	[BP] auditory receptor cell morphogenesis
GO:0002097	1	[BP] tRNA wobble base modification
GO:0002098	1	[BP] tRNA wobble uridine modification
GO:0002099	1	[BP] tRNA wobble guanine modification
GO:0002100	1	[BP] tRNA wobble adenosine to inosine editing
GO:0002101	1	[BP] tRNA wobble cytosine modification
GO:0002107	1	[BP] generation of mature 3'-end of 5S rRNA generated by RNA polymerase III
GO:0002109	1	[BP] maturation of SSU-rRNA from tricistronic rRNA transcript (SSU-rRNA, LSU-rRNA,5S)
GO:0002115	1	[BP] store-operated calcium entry
GO:0002118	1	[BP] aggressive behavior
GO:0002119	1	[BP] nematode larval development
GO:0002121	1	[BP] inter-male aggressive behavior
GO:0002124	1	[BP] territorial aggressive behavior
GO:0002125	1	[BP] maternal aggressive behavior
GO:0002127	1	[BP] tRNA wobble base cytosine methylation
GO:0002130	1	[BP] wobble position ribose methylation
GO:0002131	1	[BP] wobble position cytosine ribose methylation
GO:0002132	1	[BP] wobble position uridine ribose methylation
GO:0002138	1	[BP] retinoic acid biosynthetic process
GO:0002143	1	[BP] tRNA wobble position uridine thiolation
GO:0002148	1	[BP] hypochlorous acid metabolic process
GO:0002149	1	[BP] hypochlorous acid biosynthetic process
GO:0002152	1	[BP] bile acid conjugation
GO:0002154	1	[BP] thyroid hormone mediated signaling pathway
GO:0002155	1	[BP] regulation of thyroid hormone mediated signaling pathway
GO:0002158	1	[BP] osteoclast proliferation
GO:0002159	1	[BP] desmosome assembly
GO:0002164	1	[BP] larval development
GO:0002165	1	[BP] instar larval or pupal development
GO:0002168	1	[BP] instar larval development
GO:0002174	1	[BP] mammary stem cell proliferation
GO:0002175	1	[BP] protein localization to paranode region of axon
GO:0002176	1	[BP] male germ cell proliferation
GO:0002181	1	[BP] cytoplasmic translation
GO:0002182	1	[BP] cytoplasmic translational elongation
GO:0002183	1	[BP] cytoplasmic translational initiation
GO:0002184	1	[BP] cytoplasmic translational termination
GO:0002188	1	[BP] translation reinitiation
GO:0002190	1	[BP] cap-independent translational initiation
GO:0002191	1	[BP] cap-dependent translational initiation
GO:0002192	1	[BP] IRES-dependent translational initiation of linear mRNA
GO:0002194	1	[BP] hepatocyte cell migration
GO:0002200	1	[BP] somatic diversification of immune receptors
GO:0002204	1	[BP] somatic recombination of immunoglobulin genes involved in immune response
GO:0002208	1	[BP] somatic diversification of immunoglobulins involved in immune response
GO:0002209	1	[BP] behavioral defense response
GO:0002213	1	[BP] defense response to insect
GO:0002215	1	[BP] defense response to nematode
GO:0002218	1	[BP] activation of innate immune response
GO:0002220	1	[BP] innate immune response activating cell surface receptor signaling pathway
GO:0002221	1	[BP] pattern recognition receptor signaling pathway
GO:0002223	1	[BP] stimulatory C-type lectin receptor signaling pathway
GO:0002224	1	[BP] toll-like receptor signaling pathway
GO:0002225	1	[BP] positive regulation of antimicrobial peptide production
GO:0002227	1	[BP] innate immune response in mucosa
GO:0002228	1	[BP] natural killer cell mediated immunity
GO:0002229	1	[BP] defense response to oomycetes
GO:0002230	1	[BP] positive regulation of defense response to virus by host
GO:0002232	1	[BP] leukocyte chemotaxis involved in inflammatory response
GO:0002233	1	[BP] leukocyte chemotaxis involved in immune response
GO:0002237	1	[BP] response to molecule of bacterial origin
GO:0002238	1	[BP] response to molecule of fungal origin
GO:0002239	1	[BP] response to oomycetes
GO:0002240	1	[BP] response to molecule of oomycetes origin
GO:0002244	1	[BP] hematopoietic progenitor cell differentiation
GO:0002246	1	[BP] wound healing involved in inflammatory response
GO:0002248	1	[BP] connective tissue replacement involved in inflammatory response wound healing
GO:0002249	1	[BP] lymphocyte anergy
GO:0002250	1	[BP] adaptive immune response
GO:0002251	1	[BP] organ or tissue specific immune response
GO:0002252	1	[BP] immune effector process
GO:0002253	1	[BP] activation of immune response
GO:0002254	1	[BP] kinin cascade
GO:0002260	1	[BP] lymphocyte homeostasis
GO:0002262	1	[BP] myeloid cell homeostasis
GO:0002263	1	[BP] cell activation involved in immune response
GO:0002264	1	[BP] endothelial cell activation involved in immune response
GO:0002265	1	[BP] astrocyte activation involved in immune response
GO:0002266	1	[BP] follicular dendritic cell activation
GO:0002268	1	[BP] follicular dendritic cell differentiation
GO:0002269	1	[BP] leukocyte activation involved in inflammatory response
GO:0002270	1	[BP] plasmacytoid dendritic cell activation
GO:0002274	1	[BP] myeloid leukocyte activation
GO:0002275	1	[BP] myeloid cell activation involved in immune response
GO:0002276	1	[BP] basophil activation involved in immune response
GO:0002277	1	[BP] myeloid dendritic cell activation involved in immune response
GO:0002278	1	[BP] eosinophil activation involved in immune response
GO:0002279	1	[BP] mast cell activation involved in immune response
GO:0002280	1	[BP] monocyte activation involved in immune response
GO:0002281	1	[BP] macrophage activation involved in immune response
GO:0002282	1	[BP] microglial cell activation involved in immune response
GO:0002283	1	[BP] neutrophil activation involved in immune response
GO:0002285	1	[BP] lymphocyte activation involved in immune response
GO:0002286	1	[BP] T cell activation involved in immune response
GO:0002287	1	[BP] alpha-beta T cell activation involved in immune response
GO:0002290	1	[BP] gamma-delta T cell activation involved in immune response
GO:0002291	1	[BP] T cell activation via T cell receptor contact with antigen bound to MHC molecule on antigen presenting cell
GO:0002292	1	[BP] T cell differentiation involved in immune response
GO:0002293	1	[BP] alpha-beta T cell differentiation involved in immune response
GO:0002294	1	[BP] CD4-positive, alpha-beta T cell differentiation involved in immune response
GO:0002295	1	[BP] T-helper cell lineage commitment
GO:0002296	1	[BP] T-helper 1 cell lineage commitment
GO:0002298	1	[BP] CD4-positive, CD25-positive, alpha-beta regulatory T cell differentiation involved in immune response
GO:0002299	1	[BP] alpha-beta intraepithelial T cell differentiation
GO:0002300	1	[BP] CD8-positive, alpha-beta intraepithelial T cell differentiation
GO:0002302	1	[BP] CD8-positive, alpha-beta T cell differentiation involved in immune response
GO:0002304	1	[BP] gamma-delta intraepithelial T cell differentiation
GO:0002305	1	[BP] CD8-positive, gamma-delta intraepithelial T cell differentiation
GO:0002309	1	[BP] T cell proliferation involved in immune response
GO:0002312	1	[BP] B cell activation involved in immune response
GO:0002313	1	[BP] mature B cell differentiation involved in immune response
GO:0002314	1	[BP] germinal center B cell differentiation
GO:0002315	1	[BP] marginal zone B cell differentiation
GO:0002316	1	[BP] follicular B cell differentiation
GO:0002317	1	[BP] plasma cell differentiation
GO:0002318	1	[BP] myeloid progenitor cell differentiation
GO:0002320	1	[BP] lymphoid progenitor cell differentiation
GO:0002322	1	[BP] B cell proliferation involved in immune response
GO:0002323	1	[BP] natural killer cell activation involved in immune response
GO:0002325	1	[BP] natural killer cell differentiation involved in immune response
GO:0002326	1	[BP] B cell lineage commitment
GO:0002327	1	[BP] immature B cell differentiation
GO:0002328	1	[BP] pro-B cell differentiation
GO:0002329	1	[BP] pre-B cell differentiation
GO:0002331	1	[BP] pre-B cell allelic exclusion
GO:0002332	1	[BP] transitional stage B cell differentiation
GO:0002333	1	[BP] transitional one stage B cell differentiation
GO:0002335	1	[BP] mature B cell differentiation
GO:0002336	1	[BP] B-1 B cell lineage commitment
GO:0002337	1	[BP] B-1a B cell differentiation
GO:0002339	1	[BP] B cell selection
GO:0002343	1	[BP] peripheral B cell selection
GO:0002344	1	[BP] B cell affinity maturation
GO:0002347	1	[BP] response to tumor cell
GO:0002349	1	[BP] histamine production involved in inflammatory response
GO:0002351	1	[BP] serotonin production involved in inflammatory response
GO:0002352	1	[BP] B cell negative selection
GO:0002353	1	[BP] plasma kallikrein-kinin cascade
GO:0002355	1	[BP] detection of tumor cell
GO:0002357	1	[BP] defense response to tumor cell
GO:0002358	1	[BP] B cell homeostatic proliferation
GO:0002360	1	[BP] T cell lineage commitment
GO:0002361	1	[BP] CD4-positive, CD25-positive, alpha-beta regulatory T cell differentiation
GO:0002362	1	[BP] CD4-positive, CD25-positive, alpha-beta regulatory T cell lineage commitment
GO:0002363	1	[BP] alpha-beta T cell lineage commitment
GO:0002365	1	[BP] gamma-delta T cell lineage commitment
GO:0002366	1	[BP] leukocyte activation involved in immune response
GO:0002367	1	[BP] cytokine production involved in immune response
GO:0002368	1	[BP] B cell cytokine production
GO:0002369	1	[BP] T cell cytokine production
GO:0002370	1	[BP] natural killer cell cytokine production
GO:0002371	1	[BP] dendritic cell cytokine production
GO:0002372	1	[BP] myeloid dendritic cell cytokine production
GO:0002373	1	[BP] plasmacytoid dendritic cell cytokine production
GO:0002374	1	[BP] cytokine secretion involved in immune response
GO:0002376	1	[BP] immune system process
GO:0002377	1	[BP] immunoglobulin production
GO:0002378	1	[BP] immunoglobulin biosynthetic process
GO:0002379	1	[BP] immunoglobulin biosynthetic process involved in immune response
GO:0002380	1	[BP] immunoglobulin secretion involved in immune response
GO:0002381	1	[BP] immunoglobulin production involved in immunoglobulin mediated immune response
GO:0002383	1	[BP] immune response in brain or nervous system
GO:0002384	1	[BP] hepatic immune response
GO:0002385	1	[BP] mucosal immune response
GO:0002386	1	[BP] immune response in mucosal-associated lymphoid tissue
GO:0002387	1	[BP] immune response in gut-associated lymphoid tissue
GO:0002395	1	[BP] immune response in nasopharyngeal-associated lymphoid tissue
GO:0002396	1	[BP] MHC protein complex assembly
GO:0002397	1	[BP] MHC class I protein complex assembly
GO:0002399	1	[BP] MHC class II protein complex assembly
GO:0002407	1	[BP] dendritic cell chemotaxis
GO:0002408	1	[BP] myeloid dendritic cell chemotaxis
GO:0002413	1	[BP] tolerance induction to tumor cell
GO:0002414	1	[BP] immunoglobulin transcytosis in epithelial cells
GO:0002415	1	[BP] immunoglobulin transcytosis in epithelial cells mediated by polymeric immunoglobulin receptor
GO:0002418	1	[BP] immune response to tumor cell
GO:0002419	1	[BP] T cell mediated cytotoxicity directed against tumor cell target
GO:0002420	1	[BP] natural killer cell mediated cytotoxicity directed against tumor cell target
GO:0002423	1	[BP] natural killer cell mediated immune response to tumor cell
GO:0002424	1	[BP] T cell mediated immune response to tumor cell
GO:0002426	1	[BP] immunoglobulin production in mucosal tissue
GO:0002428	1	[BP] antigen processing and presentation of peptide antigen via MHC class Ib
GO:0002429	1	[BP] immune response-activating cell surface receptor signaling pathway
GO:0002430	1	[BP] complement receptor mediated signaling pathway
GO:0002431	1	[BP] Fc receptor mediated stimulatory signaling pathway
GO:0002432	1	[BP] granuloma formation
GO:0002433	1	[BP] immune response-regulating cell surface receptor signaling pathway involved in phagocytosis
GO:0002434	1	[BP] immune complex clearance
GO:0002436	1	[BP] immune complex clearance by monocytes and macrophages
GO:0002437	1	[BP] inflammatory response to antigenic stimulus
GO:0002438	1	[BP] acute inflammatory response to antigenic stimulus
GO:0002439	1	[BP] chronic inflammatory response to antigenic stimulus
GO:0002440	1	[BP] production of molecular mediator of immune response
GO:0002441	1	[BP] histamine secretion involved in inflammatory response
GO:0002442	1	[BP] serotonin secretion involved in inflammatory response
GO:0002443	1	[BP] leukocyte mediated immunity
GO:0002444	1	[BP] myeloid leukocyte mediated immunity
GO:0002445	1	[BP] type II hypersensitivity
GO:0002446	1	[BP] neutrophil mediated immunity
GO:0002447	1	[BP] eosinophil mediated immunity
GO:0002448	1	[BP] mast cell mediated immunity
GO:0002449	1	[BP] lymphocyte mediated immunity
GO:0002451	1	[BP] peripheral B cell tolerance induction
GO:0002455	1	[BP] humoral immune response mediated by circulating immunoglobulin
GO:0002456	1	[BP] T cell mediated immunity
GO:0002457	1	[BP] T cell antigen processing and presentation
GO:0002458	1	[BP] peripheral T cell tolerance induction
GO:0002460	1	[BP] adaptive immune response based on somatic recombination of immune receptors built from immunoglobulin superfamily domains
GO:0002461	1	[BP] tolerance induction dependent upon immune response
GO:0002462	1	[BP] tolerance induction to nonself antigen
GO:0002465	1	[BP] peripheral tolerance induction
GO:0002467	1	[BP] germinal center formation
GO:0002468	1	[BP] dendritic cell antigen processing and presentation
GO:0002470	1	[BP] plasmacytoid dendritic cell antigen processing and presentation
GO:0002474	1	[BP] antigen processing and presentation of peptide antigen via MHC class I
GO:0002475	1	[BP] antigen processing and presentation via MHC class Ib
GO:0002476	1	[BP] antigen processing and presentation of endogenous peptide antigen via MHC class Ib
GO:0002477	1	[BP] antigen processing and presentation of exogenous peptide antigen via MHC class Ib
GO:0002478	1	[BP] antigen processing and presentation of exogenous peptide antigen
GO:0002479	1	[BP] antigen processing and presentation of exogenous peptide antigen via MHC class I, TAP-dependent
GO:0002480	1	[BP] antigen processing and presentation of exogenous peptide antigen via MHC class I, TAP-independent
GO:0002481	1	[BP] antigen processing and presentation of exogenous protein antigen via MHC class Ib, TAP-dependent
GO:0002483	1	[BP] antigen processing and presentation of endogenous peptide antigen
GO:0002484	1	[BP] antigen processing and presentation of endogenous peptide antigen via MHC class I via ER pathway
GO:0002485	1	[BP] antigen processing and presentation of endogenous peptide antigen via MHC class I via ER pathway, TAP-dependent
GO:0002488	1	[BP] antigen processing and presentation of endogenous peptide antigen via MHC class Ib via ER pathway
GO:0002489	1	[BP] antigen processing and presentation of endogenous peptide antigen via MHC class Ib via ER pathway, TAP-dependent
GO:0002495	1	[BP] antigen processing and presentation of peptide antigen via MHC class II
GO:0002501	1	[BP] peptide antigen assembly with MHC protein complex
GO:0002502	1	[BP] peptide antigen assembly with MHC class I protein complex
GO:0002503	1	[BP] peptide antigen assembly with MHC class II protein complex
GO:0002504	1	[BP] antigen processing and presentation of peptide or polysaccharide antigen via MHC class II
GO:0002507	1	[BP] tolerance induction
GO:0002508	1	[BP] central tolerance induction
GO:0002509	1	[BP] central tolerance induction to self antigen
GO:0002510	1	[BP] central B cell tolerance induction
GO:0002513	1	[BP] tolerance induction to self antigen
GO:0002514	1	[BP] B cell tolerance induction
GO:0002517	1	[BP] T cell tolerance induction
GO:0002518	1	[BP] lymphocyte chemotaxis across high endothelial venule
GO:0002519	1	[BP] natural killer cell tolerance induction
GO:0002520	1	[BP] immune system development
GO:0002521	1	[BP] leukocyte differentiation
GO:0002522	1	[BP] leukocyte migration involved in immune response
GO:0002523	1	[BP] leukocyte migration involved in inflammatory response
GO:0002524	1	[BP] hypersensitivity
GO:0002525	1	[BP] acute inflammatory response to non-antigenic stimulus
GO:0002526	1	[BP] acute inflammatory response
GO:0002528	1	[BP] regulation of vascular permeability involved in acute inflammatory response
GO:0002532	1	[BP] production of molecular mediator involved in inflammatory response
GO:0002534	1	[BP] cytokine production involved in inflammatory response
GO:0002536	1	[BP] respiratory burst involved in inflammatory response
GO:0002537	1	[BP] nitric oxide production involved in inflammatory response
GO:0002538	1	[BP] arachidonic acid metabolite production involved in inflammatory response
GO:0002540	1	[BP] leukotriene production involved in inflammatory response
GO:0002541	1	[BP] activation of plasma proteins involved in acute inflammatory response
GO:0002542	1	[BP] Factor XII activation
GO:0002543	1	[BP] activation of blood coagulation via clotting cascade
GO:0002544	1	[BP] chronic inflammatory response
GO:0002545	1	[BP] chronic inflammatory response to non-antigenic stimulus
GO:0002548	1	[BP] monocyte chemotaxis
GO:0002551	1	[BP] mast cell chemotaxis
GO:0002553	1	[BP] histamine secretion by mast cell
GO:0002554	1	[BP] serotonin secretion by platelet
GO:0002562	1	[BP] somatic diversification of immune receptors via germline recombination within a single locus
GO:0002566	1	[BP] somatic diversification of immune receptors via somatic mutation
GO:0002568	1	[BP] somatic diversification of T cell receptor genes
GO:0002572	1	[BP] pro-T cell differentiation
GO:0002573	1	[BP] myeloid leukocyte differentiation
GO:0002574	1	[BP] thrombocyte differentiation
GO:0002576	1	[BP] platelet degranulation
GO:0002577	1	[BP] regulation of antigen processing and presentation
GO:0002578	1	[BP] negative regulation of antigen processing and presentation
GO:0002579	1	[BP] positive regulation of antigen processing and presentation
GO:0002580	1	[BP] regulation of antigen processing and presentation of peptide or polysaccharide antigen via MHC class II
GO:0002581	1	[BP] negative regulation of antigen processing and presentation of peptide or polysaccharide antigen via MHC class II
GO:0002582	1	[BP] positive regulation of antigen processing and presentation of peptide or polysaccharide antigen via MHC class II
GO:0002583	1	[BP] regulation of antigen processing and presentation of peptide antigen
GO:0002584	1	[BP] negative regulation of antigen processing and presentation of peptide antigen
GO:0002585	1	[BP] positive regulation of antigen processing and presentation of peptide antigen
GO:0002586	1	[BP] regulation of antigen processing and presentation of peptide antigen via MHC class II
GO:0002587	1	[BP] negative regulation of antigen processing and presentation of peptide antigen via MHC class II
GO:0002588	1	[BP] positive regulation of antigen processing and presentation of peptide antigen via MHC class II
GO:0002589	1	[BP] regulation of antigen processing and presentation of peptide antigen via MHC class I
GO:0002590	1	[BP] negative regulation of antigen processing and presentation of peptide antigen via MHC class I
GO:0002604	1	[BP] regulation of dendritic cell antigen processing and presentation
GO:0002605	1	[BP] negative regulation of dendritic cell antigen processing and presentation
GO:0002606	1	[BP] positive regulation of dendritic cell antigen processing and presentation
GO:0002625	1	[BP] regulation of T cell antigen processing and presentation
GO:0002626	1	[BP] negative regulation of T cell antigen processing and presentation
GO:0002631	1	[BP] regulation of granuloma formation
GO:0002633	1	[BP] positive regulation of granuloma formation
GO:0002634	1	[BP] regulation of germinal center formation
GO:0002635	1	[BP] negative regulation of germinal center formation
GO:0002636	1	[BP] positive regulation of germinal center formation
GO:0002637	1	[BP] regulation of immunoglobulin production
GO:0002638	1	[BP] negative regulation of immunoglobulin production
GO:0002639	1	[BP] positive regulation of immunoglobulin production
GO:0002640	1	[BP] regulation of immunoglobulin biosynthetic process
GO:0002642	1	[BP] positive regulation of immunoglobulin biosynthetic process
GO:0002643	1	[BP] regulation of tolerance induction
GO:0002644	1	[BP] negative regulation of tolerance induction
GO:0002645	1	[BP] positive regulation of tolerance induction
GO:0002646	1	[BP] regulation of central tolerance induction
GO:0002648	1	[BP] positive regulation of central tolerance induction
GO:0002649	1	[BP] regulation of tolerance induction to self antigen
GO:0002651	1	[BP] positive regulation of tolerance induction to self antigen
GO:0002652	1	[BP] regulation of tolerance induction dependent upon immune response
GO:0002654	1	[BP] positive regulation of tolerance induction dependent upon immune response
GO:0002658	1	[BP] regulation of peripheral tolerance induction
GO:0002660	1	[BP] positive regulation of peripheral tolerance induction
GO:0002661	1	[BP] regulation of B cell tolerance induction
GO:0002663	1	[BP] positive regulation of B cell tolerance induction
GO:0002664	1	[BP] regulation of T cell tolerance induction
GO:0002665	1	[BP] negative regulation of T cell tolerance induction
GO:0002666	1	[BP] positive regulation of T cell tolerance induction
GO:0002667	1	[BP] regulation of T cell anergy
GO:0002668	1	[BP] negative regulation of T cell anergy
GO:0002669	1	[BP] positive regulation of T cell anergy
GO:0002673	1	[BP] regulation of acute inflammatory response
GO:0002674	1	[BP] negative regulation of acute inflammatory response
GO:0002675	1	[BP] positive regulation of acute inflammatory response
GO:0002676	1	[BP] regulation of chronic inflammatory response
GO:0002677	1	[BP] negative regulation of chronic inflammatory response
GO:0002678	1	[BP] positive regulation of chronic inflammatory response
GO:0002679	1	[BP] respiratory burst involved in defense response
GO:0002681	1	[BP] somatic recombination of T cell receptor gene segments
GO:0002682	1	[BP] regulation of immune system process
GO:0002683	1	[BP] negative regulation of immune system process
GO:0002684	1	[BP] positive regulation of immune system process
GO:0002685	1	[BP] regulation of leukocyte migration
GO:0002686	1	[BP] negative regulation of leukocyte migration
GO:0002687	1	[BP] positive regulation of leukocyte migration
GO:0002688	1	[BP] regulation of leukocyte chemotaxis
GO:0002689	1	[BP] negative regulation of leukocyte chemotaxis
GO:0002690	1	[BP] positive regulation of leukocyte chemotaxis
GO:0002691	1	[BP] regulation of cellular extravasation
GO:0002692	1	[BP] negative regulation of cellular extravasation
GO:0002693	1	[BP] positive regulation of cellular extravasation
GO:0002694	1	[BP] regulation of leukocyte activation
GO:0002695	1	[BP] negative regulation of leukocyte activation
GO:0002696	1	[BP] positive regulation of leukocyte activation
GO:0002697	1	[BP] regulation of immune effector process
GO:0002698	1	[BP] negative regulation of immune effector process
GO:0002699	1	[BP] positive regulation of immune effector process
GO:0002700	1	[BP] regulation of production of molecular mediator of immune response
GO:0002701	1	[BP] negative regulation of production of molecular mediator of immune response
GO:0002702	1	[BP] positive regulation of production of molecular mediator of immune response
GO:0002703	1	[BP] regulation of leukocyte mediated immunity
GO:0002704	1	[BP] negative regulation of leukocyte mediated immunity
GO:0002705	1	[BP] positive regulation of leukocyte mediated immunity
GO:0002706	1	[BP] regulation of lymphocyte mediated immunity
GO:0002707	1	[BP] negative regulation of lymphocyte mediated immunity
GO:0002708	1	[BP] positive regulation of lymphocyte mediated immunity
GO:0002709	1	[BP] regulation of T cell mediated immunity
GO:0002710	1	[BP] negative regulation of T cell mediated immunity
GO:0002711	1	[BP] positive regulation of T cell mediated immunity
GO:0002712	1	[BP] regulation of B cell mediated immunity
GO:0002713	1	[BP] negative regulation of B cell mediated immunity
GO:0002714	1	[BP] positive regulation of B cell mediated immunity
GO:0002715	1	[BP] regulation of natural killer cell mediated immunity
GO:0002716	1	[BP] negative regulation of natural killer cell mediated immunity
GO:0002717	1	[BP] positive regulation of natural killer cell mediated immunity
GO:0002718	1	[BP] regulation of cytokine production involved in immune response
GO:0002719	1	[BP] negative regulation of cytokine production involved in immune response
GO:0002720	1	[BP] positive regulation of cytokine production involved in immune response
GO:0002724	1	[BP] regulation of T cell cytokine production
GO:0002725	1	[BP] negative regulation of T cell cytokine production
GO:0002726	1	[BP] positive regulation of T cell cytokine production
GO:0002727	1	[BP] regulation of natural killer cell cytokine production
GO:0002728	1	[BP] negative regulation of natural killer cell cytokine production
GO:0002729	1	[BP] positive regulation of natural killer cell cytokine production
GO:0002730	1	[BP] regulation of dendritic cell cytokine production
GO:0002731	1	[BP] negative regulation of dendritic cell cytokine production
GO:0002732	1	[BP] positive regulation of dendritic cell cytokine production
GO:0002733	1	[BP] regulation of myeloid dendritic cell cytokine production
GO:0002735	1	[BP] positive regulation of myeloid dendritic cell cytokine production
GO:0002736	1	[BP] regulation of plasmacytoid dendritic cell cytokine production
GO:0002737	1	[BP] negative regulation of plasmacytoid dendritic cell cytokine production
GO:0002752	1	[BP] cell surface pattern recognition receptor signaling pathway
GO:0002753	1	[BP] cytoplasmic pattern recognition receptor signaling pathway
GO:0002755	1	[BP] MyD88-dependent toll-like receptor signaling pathway
GO:0002756	1	[BP] MyD88-independent toll-like receptor signaling pathway
GO:0002757	1	[BP] immune response-activating signal transduction
GO:0002758	1	[BP] innate immune response-activating signal transduction
GO:0002759	1	[BP] regulation of antimicrobial humoral response
GO:0002760	1	[BP] positive regulation of antimicrobial humoral response
GO:0002761	1	[BP] regulation of myeloid leukocyte differentiation
GO:0002762	1	[BP] negative regulation of myeloid leukocyte differentiation
GO:0002763	1	[BP] positive regulation of myeloid leukocyte differentiation
GO:0002764	1	[BP] immune response-regulating signaling pathway
GO:0002765	1	[BP] immune response-inhibiting signal transduction
GO:0002767	1	[BP] immune response-inhibiting cell surface receptor signaling pathway
GO:0002768	1	[BP] immune response-regulating cell surface receptor signaling pathway
GO:0002769	1	[BP] natural killer cell inhibitory signaling pathway
GO:0002774	1	[BP] Fc receptor mediated inhibitory signaling pathway
GO:0002775	1	[BP] antimicrobial peptide production
GO:0002776	1	[BP] antimicrobial peptide secretion
GO:0002777	1	[BP] antimicrobial peptide biosynthetic process
GO:0002778	1	[BP] antibacterial peptide production
GO:0002779	1	[BP] antibacterial peptide secretion
GO:0002780	1	[BP] antibacterial peptide biosynthetic process
GO:0002781	1	[BP] antifungal peptide production
GO:0002783	1	[BP] antifungal peptide biosynthetic process
GO:0002784	1	[BP] regulation of antimicrobial peptide production
GO:0002785	1	[BP] negative regulation of antimicrobial peptide production
GO:0002786	1	[BP] regulation of antibacterial peptide production
GO:0002787	1	[BP] negative regulation of antibacterial peptide production
GO:0002788	1	[BP] regulation of antifungal peptide production
GO:0002791	1	[BP] regulation of peptide secretion
GO:0002792	1	[BP] negative regulation of peptide secretion
GO:0002793	1	[BP] positive regulation of peptide secretion
GO:0002803	1	[BP] positive regulation of antibacterial peptide production
GO:0002804	1	[BP] positive regulation of antifungal peptide production
GO:0002805	1	[BP] regulation of antimicrobial peptide biosynthetic process
GO:0002806	1	[BP] negative regulation of antimicrobial peptide biosynthetic process
GO:0002807	1	[BP] positive regulation of antimicrobial peptide biosynthetic process
GO:0002808	1	[BP] regulation of antibacterial peptide biosynthetic process
GO:0002809	1	[BP] negative regulation of antibacterial peptide biosynthetic process
GO:0002810	1	[BP] regulation of antifungal peptide biosynthetic process
GO:0002812	1	[BP] biosynthetic process of antibacterial peptides active against Gram-negative bacteria
GO:0002813	1	[BP] regulation of biosynthetic process of antibacterial peptides active against Gram-negative bacteria
GO:0002814	1	[BP] negative regulation of biosynthetic process of antibacterial peptides active against Gram-negative bacteria
GO:0002815	1	[BP] biosynthetic process of antibacterial peptides active against Gram-positive bacteria
GO:0002816	1	[BP] regulation of biosynthetic process of antibacterial peptides active against Gram-positive bacteria
GO:0002819	1	[BP] regulation of adaptive immune response
GO:0002820	1	[BP] negative regulation of adaptive immune response
GO:0002821	1	[BP] positive regulation of adaptive immune response
GO:0002822	1	[BP] regulation of adaptive immune response based on somatic recombination of immune receptors built from immunoglobulin superfamily domains
GO:0002823	1	[BP] negative regulation of adaptive immune response based on somatic recombination of immune receptors built from immunoglobulin superfamily domains
GO:0002824	1	[BP] positive regulation of adaptive immune response based on somatic recombination of immune receptors built from immunoglobulin superfamily domains
GO:0002825	1	[BP] regulation of T-helper 1 type immune response
GO:0002826	1	[BP] negative regulation of T-helper 1 type immune response
GO:0002827	1	[BP] positive regulation of T-helper 1 type immune response
GO:0002828	1	[BP] regulation of type 2 immune response
GO:0002829	1	[BP] negative regulation of type 2 immune response
GO:0002830	1	[BP] positive regulation of type 2 immune response
GO:0002831	1	[BP] regulation of response to biotic stimulus
GO:0002832	1	[BP] negative regulation of response to biotic stimulus
GO:0002833	1	[BP] positive regulation of response to biotic stimulus
GO:0002834	1	[BP] regulation of response to tumor cell
GO:0002835	1	[BP] negative regulation of response to tumor cell
GO:0002836	1	[BP] positive regulation of response to tumor cell
GO:0002837	1	[BP] regulation of immune response to tumor cell
GO:0002838	1	[BP] negative regulation of immune response to tumor cell
GO:0002839	1	[BP] positive regulation of immune response to tumor cell
GO:0002840	1	[BP] regulation of T cell mediated immune response to tumor cell
GO:0002841	1	[BP] negative regulation of T cell mediated immune response to tumor cell
GO:0002842	1	[BP] positive regulation of T cell mediated immune response to tumor cell
GO:0002843	1	[BP] regulation of tolerance induction to tumor cell
GO:0002845	1	[BP] positive regulation of tolerance induction to tumor cell
GO:0002849	1	[BP] regulation of peripheral T cell tolerance induction
GO:0002851	1	[BP] positive regulation of peripheral T cell tolerance induction
GO:0002852	1	[BP] regulation of T cell mediated cytotoxicity directed against tumor cell target
GO:0002853	1	[BP] negative regulation of T cell mediated cytotoxicity directed against tumor cell target
GO:0002855	1	[BP] regulation of natural killer cell mediated immune response to tumor cell
GO:0002856	1	[BP] negative regulation of natural killer cell mediated immune response to tumor cell
GO:0002857	1	[BP] positive regulation of natural killer cell mediated immune response to tumor cell
GO:0002858	1	[BP] regulation of natural killer cell mediated cytotoxicity directed against tumor cell target
GO:0002859	1	[BP] negative regulation of natural killer cell mediated cytotoxicity directed against tumor cell target
GO:0002860	1	[BP] positive regulation of natural killer cell mediated cytotoxicity directed against tumor cell target
GO:0002861	1	[BP] regulation of inflammatory response to antigenic stimulus
GO:0002862	1	[BP] negative regulation of inflammatory response to antigenic stimulus
GO:0002863	1	[BP] positive regulation of inflammatory response to antigenic stimulus
GO:0002864	1	[BP] regulation of acute inflammatory response to antigenic stimulus
GO:0002865	1	[BP] negative regulation of acute inflammatory response to antigenic stimulus
GO:0002866	1	[BP] positive regulation of acute inflammatory response to antigenic stimulus
GO:0002870	1	[BP] T cell anergy
GO:0002874	1	[BP] regulation of chronic inflammatory response to antigenic stimulus
GO:0002875	1	[BP] negative regulation of chronic inflammatory response to antigenic stimulus
GO:0002876	1	[BP] positive regulation of chronic inflammatory response to antigenic stimulus
GO:0002877	1	[BP] regulation of acute inflammatory response to non-antigenic stimulus
GO:0002878	1	[BP] negative regulation of acute inflammatory response to non-antigenic stimulus
GO:0002879	1	[BP] positive regulation of acute inflammatory response to non-antigenic stimulus
GO:0002880	1	[BP] regulation of chronic inflammatory response to non-antigenic stimulus
GO:0002882	1	[BP] positive regulation of chronic inflammatory response to non-antigenic stimulus
GO:0002883	1	[BP] regulation of hypersensitivity
GO:0002884	1	[BP] negative regulation of hypersensitivity
GO:0002885	1	[BP] positive regulation of hypersensitivity
GO:0002886	1	[BP] regulation of myeloid leukocyte mediated immunity
GO:0002887	1	[BP] negative regulation of myeloid leukocyte mediated immunity
GO:0002888	1	[BP] positive regulation of myeloid leukocyte mediated immunity
GO:0002889	1	[BP] regulation of immunoglobulin mediated immune response
GO:0002890	1	[BP] negative regulation of immunoglobulin mediated immune response
GO:0002891	1	[BP] positive regulation of immunoglobulin mediated immune response
GO:0002892	1	[BP] regulation of type II hypersensitivity
GO:0002894	1	[BP] positive regulation of type II hypersensitivity
GO:0002895	1	[BP] regulation of central B cell tolerance induction
GO:0002897	1	[BP] positive regulation of central B cell tolerance induction
GO:0002901	1	[BP] mature B cell apoptotic process
GO:0002902	1	[BP] regulation of B cell apoptotic process
GO:0002903	1	[BP] negative regulation of B cell apoptotic process
GO:0002904	1	[BP] positive regulation of B cell apoptotic process
GO:0002905	1	[BP] regulation of mature B cell apoptotic process
GO:0002906	1	[BP] negative regulation of mature B cell apoptotic process
GO:0002911	1	[BP] regulation of lymphocyte anergy
GO:0002912	1	[BP] negative regulation of lymphocyte anergy
GO:0002913	1	[BP] positive regulation of lymphocyte anergy
GO:0002920	1	[BP] regulation of humoral immune response
GO:0002921	1	[BP] negative regulation of humoral immune response
GO:0002922	1	[BP] positive regulation of humoral immune response
[truncated: 18,436 more rows]
