# Supplementary material for: Metagenomic Analysis of a Concrete Bridge Reveals a Microbial Community Dominated by Halophilic Bacteria and Archaea
Source: Microbiol Spectr. 2023 Jul 5;11(4):e05112-22. doi: 10.1128/spectrum.05112-22 (PMC10434110; doi:10.1128/spectrum.05112-22)
Supplement: Supplemental file 4 — File S4. Download spectrum.05112-22-s0007.xlsx, XLSX file, 0.1 MB [file spectrum.05112-22-s0007.xlsx]

## Sheet: Sheet1
process	taxa	target	num_seqs_aligned	percent_of_gene_covered	coverage_depth	kegg_orthology_id	uniref90_product	uniref50_product
Denitrification	Alsobacter soli	UniRef100_A0A2T1HWE2	11	0.52	5.721	376	TAT-dependent nitrous-oxide reductase	Nitrous-oxide reductase
Denitrification	Methylobacterium sp. WSM2598	UniRef100_UPI00035E67DB	12	0.606	4.882	376	TAT-dependent nitrous-oxide reductase	Nitrous-oxide reductase
Denitrification	Bacteroidetes bacterium	UniRef100_A0A3M2FCF9	7	0.577	4.036	376	Sec-dependent nitrous-oxide reductase	Sec-dependent nitrous-oxide reductase
Denitrification	Balneolaceae bacterium	UniRef100_A0A6C1NVE0	10	0.09	0.904	376	Sec-dependent nitrous-oxide reductase	Sec-dependent nitrous-oxide reductase
Nitrate reduction (dissimilatory)	Lysobacter sp. Alg18-2.2	UniRef100_A0A5C8KUY3	4	0.871	3.484	2567	Periplasmic nitrate reductase	Periplasmic nitrate reductase
Nitrate reduction (dissimilatory)	Lysobacter sp. CAU 1642	UniRef100_UPI002005A7B9	3	0.865	2.595	2567	periplasmic nitrate reductase subunit alpha	Periplasmic nitrate reductase
Nitrate reduction (dissimilatory)	Chelatococcus sp. CO-6	UniRef100_A0A0K2DJ89	3	0.839	2.516	2567	periplasmic nitrate reductase subunit alpha	Periplasmic nitrate reductase
Nitrate reduction (dissimilatory)	Rehaibacterium terrae	UniRef100_A0A7W8DDA9	3	0.812	2.436	2567	Periplasmic nitrate reductase	Periplasmic nitrate reductase
Nitrate reduction (dissimilatory)	Urbifossiella limnaea	UniRef100_A0A517Y2V4	2	0.975	1.932	2567	Nitrate reductase	Nitrate reductase
Nitrate reduction (dissimilatory)	Caviibacterium pharyngocola	UniRef100_A0A2M8RXF6	1	0.837	0.837	2567	Periplasmic nitrate reductase	Periplasmic nitrate reductase
Fermentation	Rubrobacter aplysinae	UniRef100_UPI000AC664AF	79	0.986	46.928	NA	NAD(P)-dependent alcohol dehydrogenase	Aryl-alcohol dehydrogenase
Fermentation	Rubrobacter aplysinae	UniRef100_UPI000A005669	84	0.967	46.137	17067	iron-containing alcohol dehydrogenase family protein	Alcohol dehydrogenase
Fermentation	Rubrobacter aplysinae	UniRef100_UPI00064BE9CB	88	0.709	44.037	NA	zinc-binding alcohol dehydrogenase	Threonine dehydrogenase and related Zn-dependent dehydrogenase
Fermentation	Halomonas sp. M20	UniRef100_UPI001D0B9908	45	0.958	39.389	NA	zinc-binding alcohol dehydrogenase	L-threonine 3-dehydrogenase
Fermentation	Rubrobacter aplysinae	UniRef100_UPI00064BB8F3	70	1	37.607	NA	alcohol dehydrogenase catalytic domain-containing protein	PKS_ER domain-containing protein
Fermentation	Arthrobacter	UniRef100_UPI00040F4D28	57	1	37.032	13979	Hydroxyacid dehydrogenase	NADP-dependent alcohol dehydrogenase C 1
Fermentation	Rubrobacter aplysinae	UniRef100_UPI00064B8D56	53	1	35.069	18382	NAD(P)-dependent alcohol dehydrogenase	Alcohol dehydrogenase
Fermentation	Rubrobacter aplysinae	UniRef100_UPI000B273D43	42	1	34.573	NA	zinc-binding dehydrogenase	Alcohol dehydrogenase
Fermentation	Rubrobacter aplysinae	UniRef100_UPI00064C16B0	73	0.845	32.377	11173	iron-containing alcohol dehydrogenase	Hydroxyacid-oxoacid transhydrogenase
Fermentation	Rubrobacter aplysinae	UniRef100_UPI00064BFA0A	64	0.956	31.187	467	alpha-hydroxy-acid oxidizing protein	L-lactate oxidase
Fermentation	Rubrobacter aplysinae	UniRef100_UPI00064C16A7	42	0.9	27.024	NA	iron-containing alcohol dehydrogenase	Fe-ADH domain-containing protein
Fermentation	Salimicrobium humidisoli	UniRef100_A0A2A3A9T4	54	0.708	26.308	NA	butanol dehydrogenase	Alcohol dehydrogenase
Fermentation	Microcella alkaliphila	UniRef100_A0A4Q7TMY4	30	0.937	23.84	NA	Pyridoxal reductase PdxI or related oxidoreductase, aldo/keto reductase family	Putative oxidoreductase, aryl-alcohol dehydrogenase like protein
Fermentation	Bauldia litoralis	UniRef100_A0A1G6A7R5	26	1	23.064	NA	Enoyl-(Acyl carrier protein) reductase	NAD(P)-dependent dehydrogenase, short-chain alcohol dehydrogenase family
Fermentation	Aurantimonas aggregata	UniRef100_A0A6L9MJE6	24	0.968	22.239	NA	Alcohol dehydrogenase catalytic domain-containing protein	Mycocerosic acid synthase
Fermentation	Marinococcus luteus	UniRef100_A0A1H2WY78	47	0.858	21.644	NA	NAD(P)-dependent dehydrogenase, short-chain alcohol dehydrogenase family	SDR family NAD(P)-dependent oxidoreductase
Fermentation	Arsenicicoccus sp.	UniRef100_A0A2W6VPY6	25	0.913	21.019	NA	NAD(P)-dependent alcohol dehydrogenase	Quinone oxidoreductase 1
Fermentation	Roseivivax halodurans JCM 10272	UniRef100_X7EAD9	28	0.992	20.498	NA	Choline dehydrogenase	Alcohol dehydrogenase
Fermentation	Marinococcus halotolerans	UniRef100_UPI0003B4CC2D	40	0.979	18.666	NA	S-(Hydroxymethyl)glutathione dehydrogenase / alcohol dehydrogenase	S-(Hydroxymethyl)glutathione dehydrogenase
Fermentation	Marinococcus halophilus	UniRef100_A0A510Y8P9	30	0.988	18.503	NA	Putative zinc-type alcohol dehydrogenase-like protein YjmD	Uncharacterized zinc-type alcohol dehydrogenase-like protein YjmD
Fermentation	Aetokthonos hydrillicola	UniRef100_UPI001ABBA72A	18	1	18	NA	zinc-dependent alcohol dehydrogenase family protein	NA
Fermentation	Marinococcus luteus	UniRef100_A0A1H2V5A3	20	1	17.187	NA	Gluconate 5-dehydrogenase	NAD(P)-dependent dehydrogenase, short-chain alcohol dehydrogenase family
Fermentation	Marinococcus luteus	UniRef100_A0A1H2T6Z6	24	0.969	17.095	NA	NAD(P)-dependent dehydrogenase, short-chain alcohol dehydrogenase family	NAD(P)-dependent dehydrogenase, short-chain alcohol dehydrogenase family
Fermentation	Marinococcus halotolerans	UniRef100_UPI0003B54F10	23	0.863	16.772	467	L-lactate oxidase	L-lactate oxidase
Fermentation	Salegentibacter salarius	UniRef100_A0A2N0U1P0	21	0.931	16.382	13788	phosphate acetyltransferase	Phosphate acetyltransferase
Fermentation	Salinisphaera shabanensis E1L3A	UniRef100_U2FW78	16	1	15.794	NA	alcohol dehydrogenase	S-(Hydroxymethyl)glutathione dehydrogenase
Fermentation	Rubrobacter aplysinae	UniRef100_UPI00064BB995	42	0.639	15.584	23107	aldo/keto reductase	Aryl-alcohol dehydrogenase (NADP(+))
Fermentation	Nesterenkonia sandarakina	UniRef100_A0A2T0YSE0	18	0.919	15.492	NA	Alcohol dehydrogenase	Alcohol dehydrogenase
Fermentation	Marinococcus halophilus	UniRef100_A0A510Y2Z3	19	0.886	15.479	467	L-lactate oxidase	L-lactate oxidase
Fermentation	Leifsonia sp. AK011	UniRef100_A0A7Y9MET7	31	0.54	15.356	NA	NAD(P)-dependent dehydrogenase (Short-subunit alcohol dehydrogenase family)	L-fuco-beta-pyranose dehydrogenase
Fermentation	Chromohalobacter salexigens DSM 3043	UniRef100_Q1QYL1	16	1	15.082	18369	alcohol dehydrogenase	NA
Fermentation	Endozoicomonas sp. G2_2	UniRef100_UPI001ADC8682	16	0.997	14.992	NA	Alcohol dehydrogenase	Phthiocerol synthesis polyketide synthase type I PpsC
Fermentation	Proteobacteria bacterium	UniRef100_A0A6M8VI60	15	0.973	14.081	NA	S-(hydroxymethyl)glutathione dehydrogenase/class III alcohol dehydrogenase	S-(hydroxymethyl)glutathione dehydrogenase
Fermentation	Marinococcus halophilus	UniRef100_A0A510Y943	28	0.846	14.03	11440	Alcohol dehydrogenase	Choline dehydrogenase
Fermentation	Marinococcus halophilus	UniRef100_A0A510Y9G7	37	0.857	13.931	19954	Alcohol dehydrogenase	Long-chain-alcohol dehydrogenase 1
Fermentation	Marinococcus luteus	UniRef100_A0A1H2WU69	30	0.877	13.826	NA	NAD(P)-dependent dehydrogenase, short-chain alcohol dehydrogenase family	3-ketoacyl-(Acyl-carrier-protein) reductase
Fermentation	Novosphingobium malaysiense	UniRef100_A0A0B1ZPW1	14	0.981	13.739	17760	Alcohol dehydrogenase	Cytochrome c domain-containing protein
Fermentation	Salegentibacter holothuriorum	UniRef100_A0A1T5A4S7	16	0.879	13.659	13788	phosphate acetyltransferase	Phosphate acetyltransferase
Fermentation	Acuticoccus sediminis	UniRef100_UPI001CFCCBC1	16	0.896	13.648	NA	zinc-binding alcohol dehydrogenase family protein	Zinc-type alcohol dehydrogenase-like protein
Fermentation	Marinococcus halotolerans	UniRef100_UPI0003B5B38F	25	0.815	13.481	NA	Putative NAD(P)H quinone oxidoreductase, PIG3 family	Putative alcohol dehydrogenase, zinc-containing
Fermentation	Usitatibacter rugosus	UniRef100_A0A6M4GV32	20	0.718	13.425	NA	NAD-dependent methanol dehydrogenase	Iron-containing alcohol dehydrogenase
Fermentation	Marinobacter caseinilyticus	UniRef100_UPI00140AE43C	15	0.948	13.359	7512	zinc-dependent alcohol dehydrogenase family protein	Alcohol dehydrogenase
Fermentation	Palleronia abyssalis	UniRef100_A0A2R8BTE3	26	1	13.257	NA	S-(hydroxymethyl)glutathione dehydrogenase/class III alcohol dehydrogenase	Alcohol dehydrogenase class-3
Fermentation	Chromohalobacter	UniRef100_UPI001FFD6C45	13	1	13	NA	NAD(P)-dependent alcohol dehydrogenase	NADPH:quinone reductase
Fermentation	Marinococcus halophilus	UniRef100_A0A510Y9U1	13	1	12.955	NA	NAD(P)-dependent dehydrogenase, short-chain alcohol dehydrogenase family	Uncharacterized oxidoreductase YhxC
Fermentation	Marinococcus halophilus	UniRef100_A0A510Y7G0	27	0.977	12.955	NA	NADPH:quinone reductase	Zinc-containing alcohol dehydrogenase/quinone oxidoreductase
Fermentation	Pseudomonas sp. RW3S2	UniRef100_UPI001646B4D5	12	0.994	11.889	NA	Hydroxyacid dehydrogenase	Alcohol dehydrogenase
Fermentation	Pseudorhodoplanes sinuspersici	UniRef100_A0A1W6ZV15	12	0.988	11.856	NA	NAD(P)-dependent dehydrogenase, short-chain alcohol dehydrogenase family	3-oxoacyl-[acyl-carrier-protein] reductase FabG
Fermentation	Halomonas sp. PR-M31	UniRef100_UPI000650FA6C	16	0.963	11.797	NA	zinc-dependent alcohol dehydrogenase family protein	S-(Hydroxymethyl)glutathione dehydrogenase
Fermentation	Marinococcus halophilus	UniRef100_A0A510Y4X9	19	1	11.599	NA	NAD(P)-dependent dehydrogenase, short-chain alcohol dehydrogenase family	NAD(P)-dependent dehydrogenase, short-chain alcohol dehydrogenase family
Fermentation	Aliiruegeria lutimaris	UniRef100_A0A1G8S2I8	12	0.963	11.56	NA	Alcohol dehydrogenase, propanol-preferring	Alcohol dehydrogenase
Fermentation	Marinococcus luteus	UniRef100_A0A1H2UCS3	13	0.896	11.544	NA	Zinc-type alcohol dehydrogenase-like protein	Zinc-type alcohol dehydrogenase-like protein
Fermentation	Spelaeicoccus albus	UniRef100_A0A7Z0A952	20	0.585	11.504	NA	Alcohol dehydrogenase (Cytochrome c)	PQQ-dependent dehydrogenase, methanol/ethanol family
Fermentation	Halomonas sp. M20	UniRef100_UPI001D0AA3AC	12	1	11.433	NA	iron-containing alcohol dehydrogenase	Alcohol dehydrogenase
Fermentation	Salinisphaera shabanensis E1L3A	UniRef100_U2ENS5	15	0.875	11.221	NA	quinone oxidoreductase	Alcohol dehydrogenase zinc-containing protein
Fermentation	unclassified Nesterenkonia	UniRef100_UPI001A91BCC8	12	0.927	11.122	NA	Alcohol dehydrogenase	Alcohol dehydrogenase
Fermentation	Sphingobium sp. ba1	UniRef100_A0A087N8K7	11	1	11	NA	NA	NA
Fermentation	Qaidamihabitans albus	UniRef100_UPI0018F1CD71	11	1	11	NA	NAD(P)-dependent alcohol dehydrogenase	Alcohol dehydrogenase
Fermentation	Sinobaca qinghaiensis	UniRef100_A0A419V8P6	11	1	10.898	NA	NAD(P)-dependent dehydrogenase (Short-subunit alcohol dehydrogenase family)	NA
Fermentation	Marinococcus halotolerans	UniRef100_UPI0003B62120	15	0.721	10.816	NA	NAD(P)-dependent dehydrogenase, short-chain alcohol dehydrogenase family	NAD(P)-dependent dehydrogenase, short-chain alcohol dehydrogenase family
Fermentation	Sinobaca qinghaiensis	UniRef100_A0A419V491	22	0.571	10.795	NA	Aryl-alcohol dehydrogenase-like predicted oxidoreductase	Aldo-keto reductase YhdN
Fermentation	Marinococcus halophilus	UniRef100_A0A510Y5H5	20	0.69	10.761	NA	NAD(P)-dependent dehydrogenase, short-chain alcohol dehydrogenase family	NA
Fermentation	Gammaproteobacteria bacterium	UniRef100_A0A3D0JK00	12	0.905	10.582	NA	S-(hydroxymethyl)glutathione dehydrogenase/class III alcohol dehydrogenase	S-(hydroxymethyl)glutathione dehydrogenase
Fermentation	Salinisphaera sp.	UniRef100_A0A2E0J2Q9	15	0.954	10.457	19745	oxidoreductase	Putative zinc-binding alcohol dehydrogenase protein
Fermentation	Acidimicrobiia bacterium	UniRef100_A0A7V9PCW3	11	0.947	10.418	NA	NAD(P)-dependent alcohol dehydrogenase	Bifunctional protein: zinc-containing alcohol dehydrogenase quinone oxidoreductase ( NADPH:quinone reductase) Similar to arginate lyase
Fermentation	Marinococcus halophilus	UniRef100_UPI0009A73B22	11	0.946	10.402	NA	Alcohol dehydrogenase	NADPH:quinone reductase
Fermentation	Aureimonas psammosilenae	UniRef100_UPI001260DF94	11	0.94	10.34	96	iron-containing alcohol dehydrogenase	Glycerol-1-phosphate dehydrogenase [NAD(P)+]
Fermentation	Marinococcus halophilus	UniRef100_A0A510Y872	19	0.55	10.248	NA	Putative NAD(P)H quinone oxidoreductase, PIG3 family	Putative alcohol dehydrogenase, zinc-containing
Fermentation	Rubrobacter aplysinae	UniRef100_UPI000AFB959F	28	0.531	10.053	NA	zinc-binding dehydrogenase	S-(Hydroxymethyl)glutathione dehydrogenase/alcohol dehydrogenase
Fermentation	Endozoicomonas sp. G2_2	UniRef100_UPI001ADAC571	20	0.786	10.019	NA	Alcohol dehydrogenase	S-(Hydroxymethyl)glutathione dehydrogenase
Fermentation	Marinococcus halotolerans	UniRef100_UPI0003B356F5	25	0.502	9.981	NA	Gluconate 5-dehydrogenase	NAD(P)-dependent dehydrogenase, short-chain alcohol dehydrogenase family
Fermentation	Candidatus Aquiluna sp. IMCC13023	UniRef100_I0QZY8	10	0.996	9.962	NA	Short-chain alcohol dehydrogenase	Short-chain alcohol dehydrogenase
Fermentation	Halomonas sp. NO4	UniRef100_UPI0013D6D392	11	0.89	9.788	NA	D-arabinose 1-dehydrogenase, Zn-dependent alcohol dehydrogenase family	Alcohol dehydrogenase
Fermentation	uncultured Acidimicrobiales bacterium	UniRef100_A0A6J4HGS0	11	0.889	9.778	467	Lactate 2-monooxygenase	Isopentenyl diphosphate isomerase/L-lactate dehydrogenase-like FMN-dependent dehydrogenase
Fermentation	Gimesia algae	UniRef100_A0A517V9X9	12	0.814	9.726	NA	Zinc-type alcohol dehydrogenase-like protein	Zinc-containing alcohol dehydrogenase quinone oxidoreductase (NADPH:quinone reductase)
Fermentation	Salinicola peritrichatus	UniRef100_UPI000DA1A522	12	0.81	9.714	13979	NAD(P)-dependent alcohol dehydrogenase	Alcohol dehydrogenase
Fermentation	Nocardioides sp. WL0053	UniRef100_UPI001C7FEF90	11	0.876	9.637	NA	zinc-dependent alcohol dehydrogenase family protein	Alcohol dehydrogenase
Fermentation	Salinisphaera orenii MK-B5	UniRef100_A0A423PTG0	10	0.962	9.615	NA	Zinc-type alcohol dehydrogenase-like protein	Zinc-type alcohol dehydrogenase-like protein
Fermentation	Rubrobacter tropicus	UniRef100_A0A6G8QFN9	15	0.758	9.602	17067	Iron-containing alcohol dehydrogenase	Alcohol dehydrogenase
Fermentation	Marinococcus halophilus	UniRef100_A0A510Y7G5	14	1	9.408	NA	Zinc-type alcohol dehydrogenase-like protein	Zinc-type alcohol dehydrogenase-like protein
Fermentation	Aeromicrobium endophyticum	UniRef100_A0A371PAH4	18	0.569	9.383	NA	Alcohol dehydrogenase	L-threonine 3-dehydrogenase
Fermentation	Halomonas sp. EAR18	UniRef100_UPI00109C5A48	12	0.886	9.298	NA	S-(hydroxymethyl)glutathione dehydrogenase/class III alcohol dehydrogenase	NA
Fermentation	Methylobacterium brachythecii	UniRef100_A0A7W6ALJ5	29	0.395	9.254	NA	NAD(P)-dependent dehydrogenase (Short-subunit alcohol dehydrogenase family)	NAD(P)-dependent dehydrogenase (Short-subunit alcohol dehydrogenase family)
Fermentation	Coralloluteibacterium stylophorae	UniRef100_A0A8J7VR85	10	0.913	9.13	NA	Glutathione-dependent formaldehyde dehydrogenase	Zinc-containing alcohol dehydrogenase superfamily protein
Fermentation	Halomonas ilicicola DSM 19980	UniRef100_A0A1M4THB9	14	0.713	9.113	NA	Alcohol dehydrogenase	PKS_ER domain-containing protein
Fermentation	Rubrobacter marinus	UniRef100_A0A6G8PSL0	17	0.602	9.105	96	Iron-containing alcohol dehydrogenase	Glycerol-1-phosphate dehydrogenase [NAD(P)]
Fermentation	Nesterenkonia sandarakina	UniRef100_A0A2T0YJ54	16	0.936	9.029	NA	Alcohol dehydrogenase	Alcohol dehydrogenase
Fermentation	Bradyrhizobium pachyrhizi	UniRef100_A0A844SQI0	9	1	9	NA	alcohol dehydrogenase	Zn-dependent 6-hydroxyhexanoate dehydrogenase
Fermentation	root	UniRef100_L9UDS3	10	0.89	8.904	NA	alcohol dehydrogenase	Aryl-alcohol dehydrogenase
Fermentation	Halomonas sulfidaeris	UniRef100_A0A455UBM9	13	0.679	8.824	NA	S-(hydroxymethyl)glutathione dehydrogenase/class III alcohol dehydrogenase	S-(hydroxymethyl)glutathione dehydrogenase
Fermentation	Candidatus Dormibacteraeota bacterium	UniRef100_A0A2W6C563	15	0.582	8.731	NA	NAD(P)-dependent alcohol dehydrogenase	NADPH:quinone reductase-like Zn-dependent oxidoreductase
Fermentation	Arthrobacter sp. 260	UniRef100_A0A7Y4HRL0	12	0.79	8.516	NA	alcohol dehydrogenase	Alcohol dehydrogenase
Fermentation	Halobacillus litoralis	UniRef100_A0A410M7W9	18	0.524	8.509	NA	Alcohol dehydrogenase	Uncharacterized zinc-type alcohol dehydrogenase-like protein YogA
Fermentation	Acidimicrobiaceae bacterium	UniRef100_A0A349B7C4	11	0.765	8.403	467	Alpha-hydroxy-acid oxidizing enzyme	Isopentenyl diphosphate isomerase/L-lactate dehydrogenase-like FMN-dependent dehydrogenase
Fermentation	Nostoc sp. WHI	UniRef100_UPI0018C4FBB6	16	0.556	8.365	NA	zinc-dependent alcohol dehydrogenase family protein	PKS_ER domain-containing protein
Fermentation	Noviherbaspirillum sp. UKPF54	UniRef100_A0A5B8N7D7	9	0.926	8.335	NA	NAD(P)-dependent alcohol dehydrogenase	NADP-dependent alcohol dehydrogenase C 1
Fermentation	Erythrobacter neustonensis	UniRef100_A0A192D0W5	9	0.911	8.201	NA	NAD(P)-dependent dehydrogenase, short-chain alcohol dehydrogenase family	3-oxoacyl-[acyl-carrier protein] reductase
Fermentation	Marinococcus luteus	UniRef100_A0A1H2QUX7	17	0.584	8.189	NA	Threonine dehydrogenase	Alcohol dehydrogenase
Fermentation	Rubrobacter aplysinae	UniRef100_UPI00064BB252	38	0.885	8.176	NA	zinc-dependent alcohol dehydrogenase family protein	Zinc-containing alcohol dehydrogenase quinone oxidoreductase (NADPH:quinone reductase)
Fermentation	Roseivivax halodurans	UniRef100_X7EJG2	21	0.681	8.174	NA	Aryl-alcohol dehydrogenase	Uncharacterized oxidoreductase ycsN
Fermentation	Aliifodinibius sp. WN023	UniRef100_A0A2A2GAB1	20	0.435	8.132	467	Lactate 2-monooxygenase	L-lactate oxidase
Fermentation	Salinisphaera halophila YIM 95161	UniRef100_A0A423Q8V6	11	0.731	8.045	NA	Quinone oxidoreductase	Alcohol dehydrogenase zinc-containing protein
Fermentation	Oxalobacteraceae bacterium OM1	UniRef100_A0A4Y9R4H5	8	1	8	8325	Iron-containing alcohol dehydrogenase	NADP-dependent alcohol dehydrogenase iron-containing YqhD
Fermentation	Massilia sp. Bi118	UniRef100_UPI001DB1BCA6	8	1	8	NA	NAD(P)-dependent dehydrogenase, short-chain alcohol dehydrogenase family	3-oxoacyl-[acyl-carrier-protein] reductase FabG
Fermentation	Bradyrhizobium sp. MOS001	UniRef100_A0A4Y9UUQ2	9	0.887	7.986	NA	alcohol dehydrogenase	Zn-dependent 6-hydroxyhexanoate dehydrogenase
Fermentation	Egicoccus halophilus	UniRef100_A0A8J3AFK2	10	0.798	7.981	NA	Zinc-binding alcohol dehydrogenase	NAD(P)H-quinone oxidoreductase
Fermentation	Marinobacter vulgaris	UniRef100_A0A2V3ZHX1	20	0.396	7.927	NA	alcohol dehydrogenase	Phthiocerol synthesis polyketide synthase type I PpsC
Fermentation	uncultured Rubrobacteraceae bacterium	UniRef100_A0A6J4QGP9	35	0.336	7.926	NA	Quino(Hemo)protein alcohol dehydrogenase, PQQ-dependent	PQQ-dependent dehydrogenase, methanol/ethanol family
Fermentation	Halomonas sp. M20	UniRef100_UPI001D0AF71F	12	0.969	7.809	13979	NAD(P)-dependent alcohol dehydrogenase	Alcohol dehydrogenase
Fermentation	Marinococcus halophilus	UniRef100_UPI0009A773F2	13	0.679	7.655	467	L-lactate oxidase	L-lactate oxidase
Fermentation	Rubrobacter xylanophilus DSM 9941	UniRef100_Q1ATH1	17	0.794	7.516	NA	zinc-binding alcohol dehydrogenase	Alcohol dehydrogenase, zinc-binding protein
Fermentation	Hoyosella	UniRef100_F6EM63	14	0.531	7.44	NA	NAD(P)-dependent dehydrogenase, short-chain alcohol dehydrogenase family	Rhamnolipids biosynthesis 3-oxoacyl-[acyl-carrier-protein] reductase
Fermentation	Aureimonas glaciei	UniRef100_UPI0019895414	10	1	7.395	19954	iron-containing alcohol dehydrogenase	Iron-containing alcohol dehydrogenase
Fermentation	Neptunomonas qingdaonensis	UniRef100_A0A1I2VB63	11	0.963	7.36	NA	NADPH2:quinone reductase	Zinc-containing alcohol dehydrogenase quinone oxidoreductase (NADPH:quinone reductase)
Fermentation	Roseivivax jejudonensis	UniRef100_A0A1X6YIA4	8	0.919	7.351	NA	S-(hydroxymethyl)glutathione dehydrogenase/class III alcohol dehydrogenase	Alcohol dehydrogenase class-3
Fermentation	Marinococcus halophilus	UniRef100_UPI0009A77FBE	29	0.657	7.338	158	pyruvate oxidase	Putative thiamine pyrophosphate-containing protein YdaP
Fermentation	Pseudorhodobacter wandonensis	UniRef100_UPI00067A9CC7	8	0.931	7.286	NA	GMC family oxidoreductase N-terminal domain-containing protein	Alcohol dehydrogenase [acceptor]
Fermentation	Marinobacter sp. F3R11	UniRef100_A0A366WIK5	8	0.937	7.248	NA	NAD(P)-dependent alcohol dehydrogenase	NADPH:quinone reductase
Fermentation	Idiomarina abyssalis	UniRef100_UPI00157B5DA0	11	0.656	7.214	NA	S-(hydroxymethyl)glutathione dehydrogenase/class III alcohol dehydrogenase	S-(hydroxymethyl)glutathione dehydrogenase
Fermentation	Marinococcus halophilus	UniRef100_A0A510Y4W9	10	0.865	7.15	NA	Alcohol dehydrogenase	Zinc-binding alcohol dehydrogenase
Fermentation	Salinisphaera sp.	UniRef100_A0A2E0IWV1	14	0.731	7.087	NA	NAD(P)-dependent alcohol dehydrogenase	Alcohol dehydrogenase
Fermentation	Noviherbaspirillum sp. UKPF54	UniRef100_A0A5B8N5S3	8	0.886	7.086	NA	Aldehyde reductase	NADP-dependent alcohol dehydrogenase iron-containing YqhD
Fermentation	Halobacillus faecis	UniRef100_A0A511WUI5	24	0.351	7.005	19954	Alcohol dehydrogenase	Alcohol dehydrogenase 2
Fermentation	Marinobacter sp. HL-58	UniRef100_A0A0P7X1N7	7	1	7	NA	FAD-dependent 3-hydroxypropionate dehydrogenase DddA	Alcohol dehydrogenase [acceptor]
Fermentation	Roseovarius amoyensis	UniRef100_UPI000DBE7BFB	7	1	7	NA	NADPH:quinone oxidoreductase family protein	Alcohol dehydrogenase
Fermentation	Halomonas sp. M20	UniRef100_UPI001D09B23D	7	1	7	NA	zinc-dependent alcohol dehydrogenase family protein	S-(Hydroxymethyl)glutathione dehydrogenase
Fermentation	Marinococcus luteus	UniRef100_A0A1H2QSF7	8	0.954	6.986	NA	NAD(P)-dependent dehydrogenase, short-chain alcohol dehydrogenase family	KR domain-containing protein
Fermentation	Halomonas saliphila	UniRef100_UPI000CE327A8	8	0.873	6.983	NA	choline dehydrogenase	Alcohol dehydrogenase [acceptor]
Fermentation	Chromohalobacter salexigens	UniRef100_A0A7Y8VP91	9	0.775	6.977	NA	alcohol dehydrogenase	Phthiocerol synthesis polyketide synthase type I PpsC
Fermentation	Altererythrobacter xiamenensis	UniRef100_A0A1Y6F3L8	9	0.772	6.95	NA	NAD(P)-dependent dehydrogenase, short-chain alcohol dehydrogenase family	3-oxoacyl-[acyl-carrier protein] reductase
Fermentation	Acidobacteria bacterium	UniRef100_A0A2V8T1M2	8	0.912	6.894	17760	PQQ-dependent dehydrogenase, methanol/ethanol family	Quinohemoprotein alcohol dehydrogenase ADH IIB
Fermentation	Thermoactinospora rubra	UniRef100_UPI000A118A31	9	0.763	6.847	NA	alcohol dehydrogenase catalytic domain-containing protein	alcohol dehydrogenase catalytic domain-containing protein
Fermentation	Salinisphaera	UniRef100_A0A423Q978	14	0.552	6.771	NA	Choline dehydrogenase	Alcohol dehydrogenase [acceptor]
Fermentation	Halomonas organivorans	UniRef100_A0A7W5BXU3	7	0.964	6.746	NA	NAD(P)-dependent alcohol dehydrogenase	NADPH:quinone reductase
Fermentation	Mesorhizobium amorphae	UniRef100_UPI0011841BA1	7	0.962	6.734	NA	NADPH:quinone oxidoreductase	Alcohol dehydrogenase
Fermentation	Prescottella equi	UniRef100_UPI000A100FC1	8	0.919	6.698	NA	NAD(P)-dependent dehydrogenase (Short-subunit alcohol dehydrogenase family)	3-alpha-hydroxysteroid dehydrogenase/carbonyl reductase
Fermentation	Methylobacterium sp. P1-11	UniRef100_A0A5A7ZV04	7	0.956	6.69	NA	zinc-binding alcohol dehydrogenase family protein	Zinc-type alcohol dehydrogenase-like protein
Fermentation	Halomonas sp. EAR18	UniRef100_UPI00109D1FED	9	1	6.665	NA	iron-containing alcohol dehydrogenase	Alcohol dehydrogenase
Fermentation	Pelagibacterium lentulum	UniRef100_UPI000F8DFFFA	8	0.856	6.616	NA	bifunctional rhamnulose-1-phosphate aldolase/short-chain dehydrogenase	Bifunctional rhamnulose-1-phosphate aldolase/alcohol dehydrogenase RhaD
Fermentation	Halomonas muralis	UniRef100_A0A1G9GUF4	18	0.398	6.583	NA	NAD(P)-dependent dehydrogenase, short-chain alcohol dehydrogenase family	D-beta-hydroxybutyrate dehydrogenase
Fermentation	Hyphomicrobiales bacterium	UniRef100_A0A6N7GTL4	8	0.866	6.531	217	Iron-containing alcohol dehydrogenase	Maleylacetate reductase
Fermentation	Marinococcus halophilus	UniRef100_A0A510Y4Z7	20	0.592	6.523	NA	Aryl-alcohol dehydrogenase	PKS_ER domain-containing protein
Fermentation	Thalassobacillus cyri	UniRef100_A0A1H4E1B2	12	0.902	6.52	NA	NAD(P)-dependent dehydrogenase, short-chain alcohol dehydrogenase family	3-oxoacyl-[acyl-carrier-protein] reductase FabG
Fermentation	Salinisphaera shabanensis E1L3A	UniRef100_U2EQX4	8	0.825	6.513	NA	alcohol dehydrogenase	Phthiocerol synthesis polyketide synthase type I PpsC
Fermentation	Marinobacter psychrophilus	UniRef100_A0A0H4I288	9	0.724	6.513	13979	hydroxyacid dehydrogenase	Alcohol dehydrogenase
Fermentation	Salinisphaera sp.	UniRef100_A0A2E0J1S8	7	0.927	6.491	NA	Alcohol dehydrogenase	Phthiocerol synthesis polyketide synthase type I PpsC
Fermentation	Frigoriglobus tundricola	UniRef100_A0A6M5YHR5	7	0.923	6.459	19954	Alcohol dehydrogenase	1,3-propanediol dehydrogenase
Fermentation	Marinococcus halotolerans	UniRef100_UPI0003B371E9	8	0.873	6.425	11440	Alcohol dehydrogenase	Choline dehydrogenase
Fermentation	Citreimonas salinaria	UniRef100_A0A1H3LUX8	15	0.99	6.421	NA	Threonine dehydrogenase	Alcohol dehydrogenase
Fermentation	Rubrobacter radiotolerans	UniRef100_A0A023X6T5	7	0.913	6.364	NA	Dehydrogenases with different specificities (Related to short-chain alcohol dehydrogenases)	Short-chain dehydrogenase/reductase SDR
Fermentation	Nesterenkonia sandarakina	UniRef100_A0A2T0YDI9	7	0.904	6.326	13979	PKS_ER domain-containing protein	Cinnamyl alcohol dehydrogenase/reductase @ Alcohol dehydrogenase
Fermentation	Prescottella equi	UniRef100_UPI0009BDFB4A	14	0.543	6.251	13979	alcohol dehydrogenase	Cinnamyl alcohol dehydrogenase/reductase @ Alcohol dehydrogenase
Fermentation	Jannaschia marina	UniRef100_UPI0015CB79C0	12	0.519	6.214	NA	alcohol dehydrogenase catalytic domain-containing protein	Zinc-binding dehydrogenase
Fermentation	Halobacillus litoralis	UniRef100_A0A410MHM5	12	0.692	6.207	16	L-lactate dehydrogenase	L-lactate dehydrogenase
Fermentation	Halomonas elongata	UniRef100_UPI000DCE887B	13	0.478	6.202	NA	Cytochrome c, mono- and diheme variants	Alcohol dehydrogenase (Quinone), cytochrome c subunit
Fermentation	Nocardioides soli	UniRef100_A0A7W4VSA0	7	0.883	6.183	NA	Aryl-alcohol dehydrogenase-like predicted oxidoreductase	L-glyceraldehyde 3-phosphate reductase
Fermentation	Roseovarius gahaiensis	UniRef100_UPI001423B533	7	0.878	6.149	NA	NADPH:quinone oxidoreductase family protein	Alcohol dehydrogenase
Fermentation	Halomonas sp. PR-M31	UniRef100_UPI000651BC2B	13	0.901	6.113	NA	NAD(P)-dependent dehydrogenase, short-chain alcohol dehydrogenase family	General stress protein 39
Fermentation	Rubrobacter marinus	UniRef100_A0A6G8Q1B7	7	0.9	6.081	96	Iron-containing alcohol dehydrogenase	Iron-containing alcohol dehydrogenase
Fermentation	Aurantimonas coralicida	UniRef100_UPI001E42EDE9	13	0.466	5.991	NA	zinc-dependent alcohol dehydrogenase family protein	Zinc-containing alcohol dehydrogenase quinone oxidoreductase (NADPH:quinone reductase)
Fermentation	Microbacterium pygmaeum	UniRef100_A0A1G7U797	6	0.998	5.989	NA	Choline dehydrogenase	Alcohol dehydrogenase [acceptor]
Fermentation	Nocardioides sp. SYSU D00778	UniRef100_UPI001B30E004	6	0.997	5.985	NA	Glutathione-dependent formaldehyde dehydrogenase	S-(Hydroxymethyl)glutathione dehydrogenase/alcohol dehydrogenase
Fermentation	Gordonia hankookensis	UniRef100_UPI00167FB41D	7	0.855	5.982	NA	glutathione-dependent formaldehyde dehydrogenase	S-(Hydroxymethyl)glutathione dehydrogenase/alcohol dehydrogenase
Fermentation	Pseudooceanicola onchidii	UniRef100_UPI0010AA7875	6	0.992	5.95	NA	ATP-binding cassette domain-containing protein	ABC transporter, ATP-binding subunit, PQQ-dependent alcohol dehydrogenase system
Fermentation	Halomonas caseinilytica	UniRef100_A0A1M6TRJ1	7	0.847	5.932	NA	D-arabinose 1-dehydrogenase, Zn-dependent alcohol dehydrogenase family	Alcohol dehydrogenase
Fermentation	Rubrobacteraceae bacterium	UniRef100_A0A7W1I034	15	0.561	5.884	18369	Zinc-dependent alcohol dehydrogenase family protein	Alcohol dehydrogenase
Fermentation	Methylobacterium brachiatum	UniRef100_UPI001E3EFC2C	8	0.805	5.856	NA	glutathione-dependent formaldehyde dehydrogenase	Alcohol dehydrogenase
Fermentation	Roseitranquillus sediminis	UniRef100_UPI001D0C7D61	11	0.531	5.846	NA	iron-containing alcohol dehydrogenase	Alcohol dehydrogenase
Fermentation	Thalassobacillus pellis	UniRef100_UPI001960AA53	8	0.729	5.831	11440	iron-containing alcohol dehydrogenase	Choline dehydrogenase
Fermentation	Paracoccus contaminans	UniRef100_A0A1W6D1C3	14	0.473	5.824	18369	Alcohol dehydrogenase	Alcohol dehydrogenase
Fermentation	Solirubrobacterales bacterium	UniRef100_A0A7J9YTN4	7	0.829	5.806	NA	Alcohol dehydrogenase catalytic domain-containing protein	Alcohol dehydrogenase catalytic domain-containing protein
Fermentation	Sinobaca qinghaiensis	UniRef100_A0A419V787	6	0.962	5.77	NA	Alcohol dehydrogenase	1,3-propanediol dehydrogenase
Fermentation	Nesterenkonia sandarakina	UniRef100_A0A2T0YSU4	6	1	5.742	NA	NADPH:quinone oxidoreductase	Alcohol dehydrogenase
Fermentation	Egicoccus halophilus	UniRef100_A0A8J3AB94	6	1	5.739	NA	NADP-dependent aryl-alcohol dehydrogenase	NA
Fermentation	Marinobacter changyiensis	UniRef100_UPI0012652A48	6	0.962	5.713	NA	zinc-binding alcohol dehydrogenase	Putative dehydrogenase Metal-binding NAD Oxidoreductase Zinc
Fermentation	Halomonas sp. KO116	UniRef100_A0A0D5M2Z2	8	0.706	5.651	NA	Alcohol dehydrogenase	4-hydroxybutyrate dehydrogenase
Fermentation	Yonghaparkia	UniRef100_UPI00145E88DB	8	0.726	5.597	13788	phosphate acetyltransferase	Phosphate acetyltransferase
Fermentation	Rhizobium sp. BK650	UniRef100_A0A7W5TNX6	6	0.921	5.516	NA	NAD(P)-dependent dehydrogenase (Short-subunit alcohol dehydrogenase family)	Putative oxidoreductase
Fermentation	Hyphomicrobiales bacterium	UniRef100_A0A4Q3JET3	8	0.682	5.458	NA	Iron-containing alcohol dehydrogenase	Alcohol dehydrogenase
Fermentation	Roseivivax sediminis	UniRef100_A0A1I1U2L5	8	0.681	5.449	NA	S-(hydroxymethyl)glutathione dehydrogenase/class III alcohol dehydrogenase	Alcohol dehydrogenase class-3
Fermentation	Marinococcus halophilus	UniRef100_A0A510YA25	13	0.597	5.447	16	L-lactate dehydrogenase	L-lactate dehydrogenase
Fermentation	Aestuariivirga sp. YIM B02566	UniRef100_UPI001907BE68	6	0.976	5.416	NA	Alcohol dehydrogenase catalytic domain-containing protein	Alcohol dehydrogenase catalytic domain-containing protein
Fermentation	Halomonas ilicicola DSM 19980	UniRef100_A0A1M5AYE8	15	0.8	5.408	NA	ABC transporter, substrate binding protein, PQQ-dependent alcohol dehydrogenase system	Peripla_BP_6 domain-containing protein
Fermentation	Halomonas ilicicola DSM 19980	UniRef100_A0A1M4UBG5	8	0.924	5.36	NA	S-(hydroxymethyl)glutathione dehydrogenase/class III alcohol dehydrogenase	NA
Fermentation	Ilumatobacter coccineus YM16-304	UniRef100_A0A6C7E1I7	6	0.878	5.271	NA	NAD(P)-dependent dehydrogenase, short-chain alcohol dehydrogenase family	Glucose 1-dehydrogenase
Fermentation	Citreimonas salinaria	UniRef100_A0A1H3J524	6	0.875	5.253	NA	NAD(P)-dependent dehydrogenase, short-chain alcohol dehydrogenase family	4-formylbenzenesulfonate dehydrogenase TsaC1/TsaC2
Fermentation	Halomonas sp. EAR18	UniRef100_UPI00109C504C	10	0.523	5.23	NA	NAD(P)-dependent alcohol dehydrogenase	Putative D-xylulose reductase
Fermentation	Chromohalobacter canadensis	UniRef100_A0A285VHZ2	7	0.747	5.226	NA	aryl-alcohol dehydrogenase	NA
Fermentation	Halomonas	UniRef100_UPI0004DB74C4	22	0.307	5.197	NA	NAD(P)-dependent alcohol dehydrogenase	NADPH:quinone reductase
Fermentation	Paenibacillus abyssi	UniRef100_UPI0019BBA66F	12	0.432	5.187	NA	zinc-binding dehydrogenase	Putative zinc-type alcohol dehydrogenase-like protein YdjJ
Fermentation	Prescottella equi	UniRef100_A0A8D5H0B7	10	0.519	5.186	NA	alcohol dehydrogenase	Geraniol dehydrogenase
Fermentation	Halomonas sulfidaeris	UniRef100_A0A455UAQ2	8	0.675	5.136	NA	hydroxyacid dehydrogenase	Alcohol dehydrogenase
Fermentation	Salimicrobium flavidum	UniRef100_A0A1N7IIK9	11	0.547	5.117	16	L-lactate dehydrogenase	L-lactate dehydrogenase
Fermentation	Janibacter cremeus	UniRef100_A0A852VMI4	12	0.426	5.109	NA	NAD(P)-dependent dehydrogenase (Short-subunit alcohol dehydrogenase family)	3-oxoacyl-[acyl-carrier-protein] reductase FabG
Fermentation	Prescottella equi	UniRef100_UPI00119F1337	8	0.633	5.064	NA	alcohol dehydrogenase	Geraniol dehydrogenase
Fermentation	Roseivivax halodurans JCM 10272	UniRef100_X7EEB3	8	0.649	5.016	NA	Alcohol dehydrogenase	Nicotinate dehydrogenase subunit B
Fermentation	Cyanothece sp. PCC 7425	UniRef100_B8HZ37	13	0.385	5.003	NA	Alcohol dehydrogenase zinc-binding domain protein	PKS_ER domain-containing protein
Fermentation	Janibacter sp. Soil728	UniRef100_A0A0Q9K2U8	5	1	5	NA	Alcohol dehydrogenase	Mycocerosic acid synthase
Fermentation	Marinococcus luteus	UniRef100_A0A1H2X2T9	5	1	5	NA	NADPH:quinone reductase	Zinc-containing alcohol dehydrogenase/quinone oxidoreductase
Fermentation	Salinicola sp. DM10	UniRef100_UPI001A8C5E41	6	0.822	4.926	NA	NAD(P)-dependent dehydrogenase, short-chain alcohol dehydrogenase family	Short-chain dehydrogenase
Fermentation	Chromohalobacter salexigens	UniRef100_UPI000556F465	6	0.882	4.918	NA	alcohol dehydrogenase	PKS_ER domain-containing protein
Fermentation	Brevundimonas sp.	UniRef100_A0A519I0A3	10	0.491	4.915	13979	Putative zinc-type alcohol dehydrogenase-like protein	Uncharacterized zinc-type alcohol dehydrogenase-like protein yahK
Fermentation	Aquamicrobium sp. LC103	UniRef100_A0A4U6BLH4	20	0.289	4.907	NA	Zinc-binding alcohol dehydrogenase family protein	Zinc-binding alcohol dehydrogenase
Fermentation	Mesorhizobium sp. 65-26	UniRef100_A0A1Q4AKQ3	7	0.702	4.904	NA	NADPH:quinone oxidoreductase	Alcohol dehydrogenase
Fermentation	Geodermatophilus sp. DF01_2	UniRef100_A0A4Y9MGI3	7	0.699	4.896	NA	alcohol dehydrogenase	1,3-propanediol dehydrogenase
Fermentation	Gammaproteobacteria bacterium	UniRef100_A0A2E3U5G9	6	0.858	4.879	NA	Alcohol dehydrogenase	NA
Fermentation	Chromohalobacter japonicus	UniRef100_A0A1Q8T8S8	5	0.976	4.878	NA	NAD(P)-dependent dehydrogenase, short-chain alcohol dehydrogenase family	2-keto-3-deoxy-L-fuconate dehydrogenase
Fermentation	Geodermatophilus daqingensis	UniRef100_UPI001FE62D23	5	0.971	4.857	NA	NAD(P)-dependent dehydrogenase (Short-subunit alcohol dehydrogenase family)	Ketoacyl reductase
Fermentation	Marinococcus halophilus	UniRef100_A0A510Y4N9	11	1	4.855	NA	Threonine dehydrogenase	Alcohol dehydrogenase
Fermentation	Cellulomonas marina	UniRef100_A0A1I0YBY8	5	0.97	4.85	NA	NAD(P)-dependent dehydrogenase, short-chain alcohol dehydrogenase family	3-oxoacyl-[acyl-carrier protein] reductase
Fermentation	Roseivivax halodurans JCM 10272	UniRef100_X7EJH6	5	0.968	4.841	NA	Choline dehydrogenase	Alcohol dehydrogenase (Acceptor)
Fermentation	Salegentibacter tibetensis	UniRef100_UPI001CC9B9AC	6	0.834	4.825	NA	zinc-binding alcohol dehydrogenase family protein	Zinc-type alcohol dehydrogenase-like protein
Fermentation	Syntrophobacteraceae bacterium	UniRef100_A0A352PSV6	5	0.963	4.817	NA	Alcohol dehydrogenase	PKS_ER domain-containing protein
Fermentation	Marinococcus halotolerans	UniRef100_UPI0003B47770	14	0.392	4.802	NA	zinc-binding alcohol dehydrogenase family protein	Zinc-type alcohol dehydrogenase-like protein
Fermentation	Methylobacterium sp. WL12	UniRef100_A0A5C8SP24	14	0.456	4.756	NA	Quinone oxidoreductase	Alcohol dehydrogenase
Fermentation	Halomonas	UniRef100_UPI0004DB95D5	8	0.593	4.743	NA	iron-containing alcohol dehydrogenase	Alcohol dehydrogenase
Fermentation	Marinococcus luteus	UniRef100_A0A1H2URP9	8	0.675	4.734	NA	NAD(P)-dependent dehydrogenase, short-chain alcohol dehydrogenase family	Uncharacterized oxidoreductase YhxC
Fermentation	Chloroflexi bacterium	UniRef100_A0A2E5NV64	6	0.787	4.723	NA	NA	NAD(P)-dependent dehydrogenase, short-chain alcohol dehydrogenase family
Fermentation	Thalassobaculum salexigens	UniRef100_UPI000424A3AB	5	0.944	4.722	NA	NAD(P)-dependent dehydrogenase, short-chain alcohol dehydrogenase family	Putative oxidoreductase, short-chain dehydrogenase/reductase family
Fermentation	Curtobacterium sp. MCPF17_003	UniRef100_UPI000D83F2E0	5	0.939	4.695	NA	Alcohol dehydrogenase	Aldo/keto reductase
Fermentation	Saccharopolyspora gregorii	UniRef100_UPI001FB63638	5	0.935	4.676	122	NAD-dependent formate dehydrogenase	Formate dehydrogenase
Fermentation	Stenotrophomonas sp. CFBP 13725	UniRef100_UPI001783112E	6	0.773	4.638	NA	NAD(P)-dependent dehydrogenase, short-chain alcohol dehydrogenase family	3-oxoacyl-[acyl-carrier-protein] reductase FabG
Fermentation	Bremerella volcania	UniRef100_A0A518CAU9	5	0.927	4.63	NA	Alcohol dehydrogenase	Alcohol dehydrogenase
Fermentation	Qipengyuania sediminis	UniRef100_UPI0010597908	5	0.925	4.627	NA	Zn-dependent alcohol dehydrogenase	S-(Hydroxymethyl)glutathione dehydrogenase
Fermentation	Salimicrobium halophilum	UniRef100_A0A1G8QZX3	7	0.65	4.547	NA	NADPH:quinone reductase	Alcohol dehydrogenase
Fermentation	Pseudooceanicola nitratireducens	UniRef100_UPI001C94D194	6	0.752	4.511	NA	NAD(P)-dependent dehydrogenase, short-chain alcohol dehydrogenase family	Acetyoacetyl CoA reductase
Fermentation	Salinisphaera halophila YIM 95161	UniRef100_A0A423PP22	7	0.791	4.509	NA	NADPH:quinone oxidoreductase	Alcohol dehydrogenase
Fermentation	Nesterenkonia jeotgali	UniRef100_A0A0W8II75	7	0.642	4.494	13979	PKS_ER domain-containing protein	Cinnamyl alcohol dehydrogenase/reductase @ Alcohol dehydrogenase
Fermentation	Sinobaca qinghaiensis	UniRef100_A0A419V410	6	0.982	4.465	19955	Alcohol dehydrogenase YqhD (Iron-dependent ADH family)	Probable NADH-dependent butanol dehydrogenase 1
Fermentation	Halomonas elongata	UniRef100_A0A1B8P7I3	5	0.896	4.46	NA	Alcohol dehydrogenase cytochrome c subunit	Alcohol dehydrogenase cytochrome c subunit
Fermentation	Halomonas sp. M20	UniRef100_UPI001D0B21C5	8	0.556	4.451	NA	NAD(P)-dependent dehydrogenase, short-chain alcohol dehydrogenase family	General stress protein 39
Fermentation	Salinisphaera sp.	UniRef100_A0A2E9AL15	17	1	4.415	NA	quinone oxidoreductase	Alcohol dehydrogenase zinc-containing protein
Fermentation	Rubrobacter radiotolerans	UniRef100_UPI0005702B6A	8	0.551	4.407	23107	Putative oxidoreductases (Related to aryl-alcohol dehydrogenases)	Aryl-alcohol dehydrogenase (NADP+)
Fermentation	Tianweitania sp. BSSL-BM11	UniRef100_UPI001BD27CB8	5	0.877	4.385	NA	cytochrome c	Alcohol dehydrogenase
Fermentation	Noviherbaspirillum galbum	UniRef100_A0A6B3SZD0	7	0.627	4.37	NA	NAD(P)-dependent alcohol dehydrogenase	NADP-dependent alcohol dehydrogenase C 1
Fermentation	Roseivivax isoporae LMG 25204	UniRef100_X7F7M5	5	0.873	4.36	NA	Choline dehydrogenase	Alcohol dehydrogenase (Acceptor)
Fermentation	Halomonas sulfidaeris	UniRef100_A0A365TVD8	6	0.726	4.359	NA	Alcohol dehydrogenase	Glucose-1-phosphate thymidylyltransferase
Fermentation	Rubrobacter indicoceani	UniRef100_UPI0013C40A1E	7	0.622	4.357	96	iron-containing alcohol dehydrogenase	Iron-containing alcohol dehydrogenase
Fermentation	Marinobacter changyiensis	UniRef100_UPI001264E7C2	9	0.481	4.332	NA	zinc-dependent alcohol dehydrogenase family protein	S-(Hydroxymethyl)glutathione dehydrogenase
Fermentation	Alteromonadaceae bacterium	UniRef100_A0A2E5MHX9	9	0.473	4.256	13979	Hydroxyacid dehydrogenase	Alcohol dehydrogenase
Fermentation	unclassified Halomonas	UniRef100_UPI00048805CB	10	0.425	4.25	NA	NAD(P)-dependent alcohol dehydrogenase	Putative D-xylulose reductase
Fermentation	Mycobacterium sp. E787	UniRef100_A0A1A2ZXS9	11	0.385	4.236	NA	Alcohol dehydrogenase	PKS_ER domain-containing protein
Fermentation	uncultured Rubrobacteraceae bacterium	UniRef100_A0A6J4Q559	7	0.642	4.198	NA	S-(hydroxymethyl)glutathione dehydrogenase/class III alcohol dehydrogenase	S-(hydroxymethyl)glutathione dehydrogenase
Fermentation	Methylobacterium sp. J-070	UniRef100_UPI001FBB99AF	5	0.841	4.197	NA	alcohol dehydrogenase catalytic domain-containing protein	alcohol dehydrogenase catalytic domain-containing protein
Fermentation	Aquihabitans sp. Kera 3	UniRef100_UPI001D110B0C	5	0.837	4.183	NA	alcohol dehydrogenase catalytic domain-containing protein	PKS_ER domain-containing protein
Fermentation	Chromohalobacter sarecensis	UniRef100_UPI001FF34AA6	10	0.527	4.173	NA	iron-containing alcohol dehydrogenase	NAD-dependent methanol dehydrogenase
Fermentation	unclassified Nesterenkonia	UniRef100_UPI001C49EB79	7	1	4.148	NA	Glutathione-dependent formaldehyde dehydrogenase	S-(Hydroxymethyl)glutathione dehydrogenase/alcohol dehydrogenase
Fermentation	Gordonia sp.	UniRef100_A0A847IDY9	10	0.414	4.142	NA	Zinc-type alcohol dehydrogenase-like protein	Zinc-type alcohol dehydrogenase-like protein
Fermentation	Halomonas sp. M20	UniRef100_UPI001D0BDAB9	12	0.605	4.098	22215	NAD(P)-dependent dehydrogenase, short-chain alcohol dehydrogenase family	2-dehydro-3-deoxy-D-gluconate 5-dehydrogenase
Fermentation	Halobacillus litoralis	UniRef100_A0A410M908	6	0.717	4.094	158	pyruvate oxidase	Putative thiamine pyrophosphate-containing protein YdaP
Fermentation	Blastococcus sp. CCUG 61487	UniRef100_A0A4U3CCX0	9	0.457	4.091	NA	NAD(P)-dependent dehydrogenase, short-chain alcohol dehydrogenase family	3-hydroxyacyl-CoA dehydrogenase
Fermentation	Corticibacterium populi	UniRef100_A0A8J3DYH3	5	0.815	4.068	NA	Alcohol dehydrogenase	Gluconate 2-dehydrogenase (Acceptor)
Fermentation	Ruegeria sp. ANG-R	UniRef100_A0A0C1J7K9	8	0.501	4.01	NA	alcohol dehydrogenase	Alcohol dehydrogenase
Fermentation	Marinobacter fonticola	UniRef100_UPI0011E764E3	4	1	4	NA	alcohol dehydrogenase	S-(Hydroxymethyl)glutathione dehydrogenase / alcohol dehydrogenase
Fermentation	Microcella alkaliphila	UniRef100_A0A0U4NVQ9	4	1	4	NA	NAD(P)-dependent dehydrogenase, short-chain alcohol dehydrogenase family	Enoyl-(Acyl-carrier-protein) reductase (NADPH)
Fermentation	Reyranella massiliensis	UniRef100_UPI0005C28599	4	1	4	NA	NAD(P)-dependent dehydrogenase, short-chain alcohol dehydrogenase family	3-oxoacyl-(Acyl-carrier-protein) reductase
Fermentation	Marinobacter daqiaonensis	UniRef100_A0A1I6IMV1	9	0.443	3.988	NA	NA	NA
Fermentation	Sagittula marina	UniRef100_A0A7W6DR70	4	0.996	3.983	NA	NAD(P)-dependent dehydrogenase (Short-subunit alcohol dehydrogenase family)	3-oxoacyl-[acyl-carrier-protein] reductase FabG
Fermentation	Tranquillimonas pontilimi	UniRef100_UPI0018E90B4B	8	0.528	3.969	NA	zinc-dependent alcohol dehydrogenase family protein	S-(Hydroxymethyl)glutathione dehydrogenase
Fermentation	Nesterenkonia sandarakina	UniRef100_A0A2T0YND6	6	0.659	3.956	NA	NAD(P)-dependent dehydrogenase (Short-subunit alcohol dehydrogenase family)	3-oxoacyl-[acyl-carrier-protein] reductase FabG
Fermentation	Chromohalobacter	UniRef100_UPI001FFD4AD7	7	0.565	3.953	NA	aryl-alcohol dehydrogenase	NA
Fermentation	Nesterenkonia sandarakina	UniRef100_A0A2T0YSC9	5	0.833	3.947	NA	Glutathione-dependent formaldehyde dehydrogenase	S-(Hydroxymethyl)glutathione dehydrogenase/alcohol dehydrogenase
Fermentation	Cryobacterium sp. Sr47	UniRef100_A0A4R8UCH7	4	0.977	3.909	217	Maleylacetate reductase	Iron-containing alcohol dehydrogenase
Fermentation	Halomonas sp. PR-M31	UniRef100_UPI000650AC80	8	0.692	3.894	NA	zinc-dependent alcohol dehydrogenase family protein	Probable oxidoreductase
Fermentation	Nocardioides sp. zg-1308	UniRef100_UPI0015579653	5	0.768	3.84	NA	glutathione-dependent formaldehyde dehydrogenase	S-(Hydroxymethyl)glutathione dehydrogenase/alcohol dehydrogenase
Fermentation	Marinococcus halotolerans	UniRef100_UPI0003B665DD	5	0.765	3.824	NA	Alcohol dehydrogenase	Alcohol dehydrogenase
Fermentation	unclassified Phenylobacterium	UniRef100_A0A0Q8U5A7	12	0.315	3.779	NA	Cytochrome c domain-containing protein	Polyvinylalcohol dehydrogenase
Fermentation	unclassified Alcanivorax	UniRef100_A0A3C1HJW2	7	0.539	3.775	NA	S-(hydroxymethyl)glutathione dehydrogenase/class III alcohol dehydrogenase	S-(hydroxymethyl)glutathione dehydrogenase
Fermentation	Nesterenkonia sandarakina	UniRef100_A0A2T0YHL3	6	0.665	3.734	NA	Aryl-alcohol dehydrogenase-like predicted oxidoreductase	Aryl-alcohol dehydrogenase-like predicted oxidoreductase
Fermentation	Salinisphaera sp.	UniRef100_A0A2E0J5M0	7	0.611	3.721	NA	GMC family oxidoreductase	Alcohol dehydrogenase [acceptor]
Fermentation	Blastococcus colisei	UniRef100_A0A543PG47	6	0.617	3.704	NA	Alcohol dehydrogenase	Alcohol dehydrogenase
Fermentation	Streptosporangium sp. 'caverna'	UniRef100_A0A2Z3V2W9	8	0.472	3.699	NA	NAD(P)-dependent alcohol dehydrogenase	PKS_ER domain-containing protein
Fermentation	Marinococcus luteus	UniRef100_A0A1H2XSD1	7	0.765	3.619	NA	L-iditol 2-dehydrogenase	Alcohol dehydrogenase
Fermentation	Brevirhabdus pacifica	UniRef100_A0A1U7DLK6	4	0.925	3.616	NA	NAD(P)-dependent dehydrogenase (Short-subunit alcohol dehydrogenase family)	3-oxoacyl-[acyl-carrier-protein] reductase FabG
Fermentation	Oxalobacteraceae bacterium OM1	UniRef100_A0A4Y9RQ99	9	0.486	3.614	19954	Iron-containing alcohol dehydrogenase	Iron-containing alcohol dehydrogenase
Fermentation	Nesterenkonia sandarakina	UniRef100_A0A2T0YSA5	10	0.412	3.588	NA	NAD(P)-dependent dehydrogenase (Short-subunit alcohol dehydrogenase family)	Uncharacterized oxidoreductase YhxD
Fermentation	Rivularia sp. PCC 7116	UniRef100_K9RB20	5	0.711	3.554	NA	S-(hydroxymethyl)glutathione dehydrogenase/class III alcohol dehydrogenase	Alcohol dehydrogenase class-3
Fermentation	Aurantimonas coralicida	UniRef100_UPI0004625868	4	0.885	3.541	NA	Alcohol dehydrogenase	NA
Fermentation	Nesterenkonia sandarakina	UniRef100_A0A2T0YEA0	6	0.617	3.518	NA	Aryl-alcohol dehydrogenase (NADP+)	General stress protein 69
Fermentation	Deltaproteobacteria bacterium	UniRef100_A0A7C3U3C4	10	0.352	3.516	NA	Alcohol dehydrogenase	PKS_ER domain-containing protein
Fermentation	Salegentibacter mishustinae	UniRef100_UPI001CE15681	8	0.437	3.497	NA	Alcohol dehydrogenase	Alcohol dehydrogenase
Fermentation	Halobacillus litoralis	UniRef100_A0A410MBB6	5	0.707	3.429	NA	Alcohol dehydrogenase	Quinone oxidoreductase
Fermentation	Actinomycetia bacterium	UniRef100_A0A7W1BBK3	12	0.414	3.429	NA	NAD(P)-dependent alcohol dehydrogenase	Quinone oxidoreductase 1
Fermentation	Priestia endophytica	UniRef100_UPI000DCA7588	9	0.377	3.395	NA	L-iditol 2-dehydrogenase	Alcohol dehydrogenase
Fermentation	Proteobacteria bacterium	UniRef100_A0A4Q6DH32	4	0.847	3.39	NA	Glutathione-dependent formaldehyde dehydrogenase	Alcohol dehydrogenase
Fermentation	Sphingopyxis sp. 113P3	UniRef100_A0A0M4CX53	12	0.28	3.362	NA	Cytochrome c domain-containing protein	Polyvinylalcohol dehydrogenase
Fermentation	Amycolatopsis taiwanensis	UniRef100_UPI000484408E	6	0.559	3.357	119	NDMA-dependent alcohol dehydrogenase	NA
Fermentation	Paracoccus siganidrum	UniRef100_A0A419ACK1	4	0.826	3.303	NA	bifunctional rhamnulose-1-phosphate aldolase/short-chain dehydrogenase	Bifunctional rhamnulose-1-phosphate aldolase/alcohol dehydrogenase RhaD
Fermentation	Virgibacillus doumboii	UniRef100_UPI0013DE885F	5	0.656	3.282	NA	NAD(P)-dependent alcohol dehydrogenase	NA
Fermentation	Marinococcus halophilus	UniRef100_A0A510Y8B9	5	0.656	3.281	NA	L-iditol 2-dehydrogenase	Alcohol dehydrogenase
Fermentation	Calothrix sp. NIES-2098	UniRef100_A0A1Z4FTM6	7	0.469	3.279	NA	S-(hydroxymethyl)glutathione dehydrogenase/class III alcohol dehydrogenase	S-(hydroxymethyl)glutathione dehydrogenase
Fermentation	Mesobaculum littorinae	UniRef100_A0A438AF49	5	0.65	3.249	NA	Iron-containing alcohol dehydrogenase	Ethanolamine utilization protein EutG
Fermentation	Tistrella mobilis	UniRef100_A0A162KTY9	6	0.538	3.231	217	alcohol dehydrogenase	Maleylacetate reductase
Fermentation	Candidatus Frankia meridionalis	UniRef100_UPI0010415744	5	0.646	3.229	NA	alcohol dehydrogenase catalytic domain-containing protein	alcohol dehydrogenase catalytic domain-containing protein
Fermentation	Rhodobacterales bacterium 34-62-10	UniRef100_A0A259LYW1	5	0.646	3.228	NA	Alcohol dehydrogenase	Alcohol dehydrogenase
Fermentation	Rhodospirillales bacterium	UniRef100_A0A6A7M5E0	4	0.806	3.224	NA	NAD(P)-dependent dehydrogenase, short-chain alcohol dehydrogenase family	3-oxoacyl-(Acyl-carrier-protein) reductase
Fermentation	Thermobifida halotolerans	UniRef100_A0A399G706	6	0.534	3.201	NA	Alcohol dehydrogenase	Alcohol dehydrogenase
Fermentation	Rubrobacter xylanophilus	UniRef100_UPI00117A8137	6	0.773	3.187	NA	Glycerol dehydrogenase	Alcohol dehydrogenase, iron-dependent
Fermentation	Frigidibacter mobilis	UniRef100_A0A159Z6L2	4	0.795	3.179	NA	bifunctional rhamnulose-1-phosphate aldolase/short-chain dehydrogenase	Bifunctional rhamnulose-1-phosphate aldolase/alcohol dehydrogenase RhaD
Fermentation	Halomonas saccharevitans	UniRef100_A0A1I6X1W1	13	0.244	3.147	NA	alcohol dehydrogenase	Alcohol dehydrogenase
Fermentation	uncultured Rubrobacteraceae bacterium	UniRef100_A0A6J4PHB8	8	0.393	3.146	NA	Bifunctional protein: zinc-containing alcohol dehydrogenase quinone oxidoreductase ( NADPH:quinone reductase) Similar to arginate lyase	Bifunctional protein: zinc-containing alcohol dehydrogenase quinone oxidoreductase ( NADPH:quinone reductase) Similar to arginate lyase
Fermentation	Halobacillus litoralis	UniRef100_UPI001CFDC4E7	14	0.281	3.139	NA	NAD(P)-dependent dehydrogenase, short-chain alcohol dehydrogenase family	Fatty acyl-CoA reductase
Fermentation	Chromohalobacter nigrandesensis	UniRef100_UPI001FF49593	4	0.899	3.121	NA	NAD(P)-dependent alcohol dehydrogenase	Putative D-xylulose reductase
Fermentation	Phenylobacterium sp.	UniRef100_A0A2D7ZM74	6	0.623	3.085	NA	Alcohol dehydrogenase	Aldo/keto reductase
Fermentation	Pedococcus cremeus	UniRef100_A0A1H9USV8	5	0.616	3.08	NA	Alcohol dehydrogenase	Alcohol dehydrogenase
Fermentation	Halomonas heilongjiangensis	UniRef100_UPI000D761237	7	0.439	3.073	NA	S-(hydroxymethyl)glutathione dehydrogenase/class III alcohol dehydrogenase	S-(hydroxymethyl)glutathione dehydrogenase
Fermentation	Iamia sp. SCSIO 61187	UniRef100_UPI001C632205	10	0.304	3.043	NA	NAD(P)-dependent alcohol dehydrogenase	Zn-dependent alcohol dehydrogenase
Fermentation	Halomonas sp. Y2R2	UniRef100_A0A5C1NM78	4	0.761	3.042	NA	Choline dehydrogenase	Alcohol dehydrogenase
Fermentation	Rubrobacter marinus	UniRef100_A0A6G8PVB6	4	0.759	3.035	NA	S-(hydroxymethyl)glutathione dehydrogenase/class III alcohol dehydrogenase	S-(hydroxymethyl)glutathione dehydrogenase
Fermentation	Oceanicola granulosus HTCC2516	UniRef100_Q2CD78	7	0.429	3.003	NA	bifunctional rhamnulose-1-phosphate aldolase/short-chain dehydrogenase	Bifunctional rhamnulose-1-phosphate aldolase/alcohol dehydrogenase RhaD
Fermentation	Marinobacter sp. es.048	UniRef100_A0A212T3X8	9	0.333	3	NA	NA	NA
Fermentation	Halomonas sp. 'Soap Lake #7'	UniRef100_A0A1U9RF40	3	1	3	NA	alcohol dehydrogenase	Alcohol dehydrogenase
Fermentation	Prauserella shujinwangii	UniRef100_A0A2T0LU19	3	1	3	NA	Threonine dehydrogenase-like Zn-dependent dehydrogenase	S-(Hydroxymethyl)glutathione dehydrogenase/alcohol dehydrogenase
Fermentation	Kutzneria albida DSM 43870	UniRef100_W5WN32	4	0.749	2.997	NA	Pyridoxal reductase PdxI or related oxidoreductase, aldo/keto reductase family	Aryl-alcohol dehydrogenase (NADP+)
Fermentation	Salimicrobium halophilum	UniRef100_A0A1G8TX39	10	0.336	2.995	158	pyruvate oxidase	Putative thiamine pyrophosphate-containing protein YdaP
Fermentation	Thermoleophilaceae bacterium	UniRef100_A0A7V9MG67	8	0.374	2.992	NA	Alcohol dehydrogenase catalytic domain-containing protein	5-exo-hydroxycamphor dehydrogenase
Fermentation	Halomonas muralis	UniRef100_A0A1G9KZW0	7	0.426	2.982	NA	NAD(P)-dependent dehydrogenase, short-chain alcohol dehydrogenase family	General stress protein 39
Fermentation	Deinococcus metallilatus	UniRef100_A0A7W8I2A6	5	0.599	2.977	NA	Glutathione-dependent formaldehyde dehydrogenase	Alcohol dehydrogenase
Fermentation	Gillisia sp. M10.2A	UniRef100_UPI001F32DB7A	5	0.594	2.971	13979	NAD(P)-dependent alcohol dehydrogenase	NADP-dependent alcohol dehydrogenase C 2
Fermentation	Planococcus donghaensis	UniRef100_A0A1C7EDN5	7	0.425	2.968	NA	alcohol dehydrogenase	Alcohol dehydrogenase
Fermentation	Sphingomonas carotinifaciens	UniRef100_A0A1G7MAG5	11	0.269	2.963	NA	Alcohol dehydrogenase	S-(Hydroxymethyl)glutathione dehydrogenase
Fermentation	Mediterraneibacter butyricigenes	UniRef100_A0A391PCN7	3	0.987	2.962	96	Iron-containing alcohol dehydrogenase	Glycerol-1-phosphate dehydrogenase [NAD(P)+]
Fermentation	Salinisphaera sp.	UniRef100_A0A2E0J4D2	7	0.648	2.959	NA	Alcohol dehydrogenase protein	NA
Fermentation	Sinobaca qinghaiensis	UniRef100_A0A419V433	7	0.421	2.944	NA	NAD(P)-dependent dehydrogenase (Short-subunit alcohol dehydrogenase family)	Cyclopentanol dehydrogenase
Fermentation	Marinococcus halophilus	UniRef100_A0A510Y3Z1	6	0.493	2.943	158	pyruvate oxidase	Putative thiamine pyrophosphate-containing protein YdaP
Fermentation	Primorskyibacter flagellatus	UniRef100_A0A1W1Z465	11	0.268	2.94	NA	Alcohol dehydrogenase, class IV	Alcohol dehydrogenase
Fermentation	Salegentibacter mishustinae	UniRef100_A0A0Q9ZGH4	5	0.588	2.938	NA	Zinc-type alcohol dehydrogenase-like protein	Zinc-type alcohol dehydrogenase-like protein
Fermentation	Tuberibacillus sp. Marseille-P3662	UniRef100_UPI000A1C9595	6	0.522	2.937	NA	zinc-dependent alcohol dehydrogenase family protein	Quinone oxidoreductase (NADPH:quinone reductase)
Fermentation	Halomonas sp. M20	UniRef100_UPI001D09D745	10	0.373	2.933	NA	choline dehydrogenase	Alcohol dehydrogenase [acceptor]
Fermentation	Aurantimonas sp. HBX-1	UniRef100_UPI001F470698	4	0.733	2.932	NA	NAD(P)-dependent dehydrogenase, short-chain alcohol dehydrogenase family	NAD(P)-dependent oxidoreductase
Fermentation	Tropicimonas sp. IMCC34011	UniRef100_UPI000E2304E8	3	0.977	2.931	NA	NAD(P)-dependent alcohol dehydrogenase	Putative D-xylulose reductase
Fermentation	Halomonas	UniRef100_UPI0004DB6A4C	14	0.27	2.927	NA	zinc-dependent alcohol dehydrogenase family protein	Quinone oxidoreductase PIG3
Fermentation	Halomonas maris	UniRef100_A0A7Y6V7V1	3	0.968	2.902	NA	alcohol dehydrogenase	Alcohol dehydrogenase
Fermentation	Seohaeicola saemankumensis	UniRef100_UPI001E5270CA	5	0.58	2.9	NA	Alcohol dehydrogenase	Alcohol dehydrogenase
Fermentation	Streptosporangiales bacterium	UniRef100_A0A7J9X320	6	0.481	2.886	119	NDMA-dependent alcohol dehydrogenase	NA
Fermentation	uncultured Rubrobacteraceae bacterium	UniRef100_A0A6J4Q2E1	7	0.617	2.88	122	NAD-dependent formate dehydrogenase	Formate dehydrogenase
Fermentation	Halomonas muralis	UniRef100_A0A1G9PA95	6	0.48	2.878	NA	Fe-ADH domain-containing protein	Alcohol dehydrogenase
Fermentation	Halomonas ilicicola	UniRef100_A0A1M4UQF3	4	0.714	2.856	NA	Choline dehydrogenase	Alcohol dehydrogenase
Fermentation	Marinococcus luteus	UniRef100_A0A1H2W5V5	6	0.475	2.851	11440	Alcohol dehydrogenase	Choline dehydrogenase
Fermentation	Rubrobacter radiotolerans	UniRef100_A0A023X6W8	7	0.406	2.844	NA	Putative oxidoreductases (Related to aryl-alcohol dehydrogenases)	Aldo_ket_red domain-containing protein
Fermentation	unclassified Frankia	UniRef100_UPI002023BC9C	5	0.569	2.844	NA	zinc-binding alcohol dehydrogenase	NA
Fermentation	unclassified Halomonas	UniRef100_UPI001EF6284D	3	0.943	2.83	13979	D-arabinose 1-dehydrogenase, Zn-dependent alcohol dehydrogenase family	Alcohol dehydrogenase
Fermentation	Flavobacteriia bacterium	UniRef100_A0A432IQK9	3	0.931	2.792	NA	NAD(P)-dependent dehydrogenase, short-chain alcohol dehydrogenase family	Glucose 1-dehydrogenase
Fermentation	Palleronia rufa	UniRef100_UPI00056D9822	5	0.557	2.784	NA	S-(hydroxymethyl)glutathione dehydrogenase/class III alcohol dehydrogenase	Alcohol dehydrogenase class-3
Fermentation	Microcella alkaliphila	UniRef100_A0A0U5B933	6	0.462	2.773	NA	NAD(P)-dependent dehydrogenase, short-chain alcohol dehydrogenase family	3-oxoacyl-[acyl-carrier-protein] reductase
Fermentation	Kocuria salina	UniRef100_UPI0015942B84	3	0.919	2.758	NA	oxidoreductase	Short-chain alcohol dehydrogenase
Fermentation	Brevundimonas lutea	UniRef100_UPI000F011E72	10	0.276	2.756	13979	NAD(P)-dependent alcohol dehydrogenase	Uncharacterized zinc-type alcohol dehydrogenase-like protein yahK
Fermentation	Marinococcus halophilus	UniRef100_A0A510Y6B2	5	0.546	2.729	NA	Alcohol dehydrogenase	Alcohol dehydrogenase
Fermentation	Nesterenkonia sandarakina	UniRef100_A0A2T0YJ61	7	0.387	2.708	NA	NAD(P)-dependent dehydrogenase (Short-subunit alcohol dehydrogenase family)	Fatty acyl-CoA reductase
Fermentation	Novacetimonas pomaceti	UniRef100_UPI001C2D9D6C	8	0.334	2.674	NA	S-(hydroxymethyl)glutathione dehydrogenase/class III alcohol dehydrogenase	S-(hydroxymethyl)glutathione dehydrogenase
Fermentation	Methylobacterium sp. WL116	UniRef100_UPI001FEF6840	10	0.266	2.663	NA	GMC family oxidoreductase N-terminal domain-containing protein	Alcohol dehydrogenase (Acceptor)
Fermentation	Rhizocola hellebori	UniRef100_A0A8J3QJ87	4	0.664	2.658	NA	NADP-dependent aryl-alcohol dehydrogenase	L-fuco-beta-pyranose dehydrogenase
Fermentation	Gordonia rhizosphera NBRC 16068	UniRef100_K6W923	9	0.295	2.655	NA	NAD(P)-dependent alcohol dehydrogenase	NADPH:quinone reductase-like Zn-dependent oxidoreductase
Fermentation	Salimicrobium halophilum	UniRef100_A0A1G8WH18	4	0.662	2.646	NA	NADPH:quinone reductase	Zinc-binding alcohol dehydrogenase
Fermentation	Iamia sp. SCSIO 61187	UniRef100_UPI001C62F19B	3	0.873	2.62	NA	Zn-dependent alcohol dehydrogenase	Zn-dependent alcohol dehydrogenase, class III
Fermentation	Aurantimonas coralicida	UniRef100_UPI001D17F075	4	0.653	2.602	NA	Alcohol dehydrogenase	NA
Fermentation	uncultured Nocardioidaceae bacterium	UniRef100_A0A6J4M5D5	3	0.865	2.593	NA	Threonine dehydrogenase and related Zn-dependent dehydrogenases	S-(Hydroxymethyl)glutathione dehydrogenase/alcohol dehydrogenase
Fermentation	Actinomycetia bacterium	UniRef100_A0A2W4QA41	6	0.431	2.584	NA	NAD(P)-dependent alcohol dehydrogenase	Sorbitol dehydrogenase
Fermentation	Cryobacterium sp. Y11	UniRef100_UPI000CE4EB30	8	0.396	2.56	NA	iron-containing alcohol dehydrogenase	iron-containing alcohol dehydrogenase
Fermentation	Marinococcus halotolerans	UniRef100_UPI0003B3FE2D	3	0.852	2.553	NA	Zinc-type alcohol dehydrogenase-like protein	Zinc-type alcohol dehydrogenase-like protein
Fermentation	Yoonia vestfoldensis	UniRef100_UPI001FDF174F	3	0.852	2.552	NA	zinc-binding alcohol dehydrogenase	L-threonine 3-dehydrogenase
Fermentation	Nesterenkonia sandarakina	UniRef100_A0A2T0YE89	3	0.851	2.552	NA	Alcohol dehydrogenase	Mycocerosic acid synthase
Fermentation	Salegentibacter mishustinae	UniRef100_UPI001CE17293	5	0.51	2.552	NA	Zinc-type alcohol dehydrogenase-like protein	Zinc-type alcohol dehydrogenase-like protein
Fermentation	Amnibacterium kyonggiense	UniRef100_A0A4V3EAY0	3	0.915	2.528	23107	Aldo/keto reductase	Aryl-alcohol dehydrogenase (NADP+)
Fermentation	Endozoicomonas sp. G2_2	UniRef100_UPI001AD9BF93	4	0.624	2.494	NA	GMC family oxidoreductase	Alcohol dehydrogenase [acceptor]
Fermentation	Palleronia rufa	UniRef100_UPI0005643EC1	3	0.826	2.477	NA	iron-containing alcohol dehydrogenase	Iron-containing alcohol dehydrogenase
Fermentation	Jiangella muralis	UniRef100_UPI00069D696B	6	0.413	2.476	NA	NAD(P)-dependent dehydrogenase, short-chain alcohol dehydrogenase family	3-oxoacyl-[acyl-carrier-protein] reductase FabG
Fermentation	Betaproteobacteria bacterium	UniRef100_A0A536UMU3	5	0.493	2.466	NA	S-(hydroxymethyl)glutathione dehydrogenase/class III alcohol dehydrogenase	S-(hydroxymethyl)glutathione dehydrogenase
Fermentation	Rhodococcus sp. SGAir0479	UniRef100_A0A4P8PRN6	8	0.453	2.429	NA	alcohol dehydrogenase	Alcohol dehydrogenase B
Fermentation	Oceanobacillus neutriphilus	UniRef100_UPI0016690FFD	9	0.269	2.421	NA	Alcohol dehydrogenase	Alcohol dehydrogenase
Fermentation	Cellulomonas xylanilytica	UniRef100_A0A510V2R8	3	0.804	2.412	NA	Short-chain dehydrogenase	NAD(P)-dependent dehydrogenase, short-chain alcohol dehydrogenase family
Fermentation	Marinococcus luteus	UniRef100_A0A1H2WF36	6	0.467	2.408	NA	alcohol dehydrogenase AdhP	Alcohol dehydrogenase
Fermentation	Salinisphaera sp. LB1	UniRef100_A0A2Z3J3M0	3	0.792	2.376	NA	NAD(P)-dependent dehydrogenase, short-chain alcohol dehydrogenase family	3-oxoacyl-[acyl-carrier protein] reductase
Fermentation	Nesterenkonia aurantiaca	UniRef100_A0A4R7G671	6	0.394	2.364	NA	NAD(P)-dependent dehydrogenase (Short-subunit alcohol dehydrogenase family)	3-oxoacyl-[acyl-carrier-protein] reductase FabG
Fermentation	Halopseudomonas formosensis	UniRef100_A0A1I5ZZE4	3	0.784	2.353	NA	NAD(P)-dependent dehydrogenase, short-chain alcohol dehydrogenase family	3-oxoacyl-[acyl-carrier-protein] reductase FabG
Fermentation	Marinococcus halotolerans	UniRef100_UPI0003B6E34B	5	0.471	2.349	NA	NADPH:quinone reductase	Zinc-binding alcohol dehydrogenase
Fermentation	Salegentibacter sp. BDJ18	UniRef100_UPI001AAEE852	5	0.464	2.322	13979	Uncharacterized zinc-type alcohol dehydrogenase-like protein	NADP-dependent alcohol dehydrogenase C 1
Fermentation	Terribacillus sp. AE2B 122	UniRef100_UPI0014406790	3	0.773	2.318	NA	NAD(P)-dependent dehydrogenase, short-chain alcohol dehydrogenase family	Putative ketoacyl reductase
Fermentation	Rhodococcus yananensis	UniRef100_UPI001CF80CEC	6	0.386	2.317	467	alpha-hydroxy-acid oxidizing protein	L-lactate dehydrogenase (Cytochrome)/lactate 2-monooxygenase
Fermentation	Prescottella equi	UniRef100_A0A8D5H1J6	7	0.33	2.307	18382	alcohol dehydrogenase	Alcohol dehydrogenase
Fermentation	Rhodobacteraceae bacterium	UniRef100_A0A545B322	3	0.763	2.289	NA	bifunctional rhamnulose-1-phosphate aldolase/short-chain dehydrogenase	Bifunctional rhamnulose-1-phosphate aldolase/alcohol dehydrogenase RhaD
Fermentation	Halomonas muralis	UniRef100_A0A1G9PMA1	6	0.429	2.286	NA	NAD(P)-dependent dehydrogenase, short-chain alcohol dehydrogenase family	Short-chain dehydrogenase/reductase SDR
Fermentation	Alphaproteobacteria bacterium	UniRef100_A0A3M1LXV1	10	0.222	2.222	NA	Zinc-type alcohol dehydrogenase-like protein	Zinc-type alcohol dehydrogenase-like protein
Fermentation	Nocardioides sp. 1609	UniRef100_UPI0010705DB8	3	0.739	2.217	NA	Zinc-binding dehydrogenase	Alcohol dehydrogenase
Fermentation	Chromohalobacter moromii	UniRef100_UPI001FFD81A3	10	0.225	2.217	NA	alcohol dehydrogenase	Phthiocerol synthesis polyketide synthase type I PpsC
Fermentation	Jiangella mangrovi	UniRef100_A0A7W9LKA9	4	0.546	2.184	15303	Aryl-alcohol dehydrogenase-like predicted oxidoreductase	Aldo/keto reductase
Fermentation	unclassified Rathayibacter	UniRef100_UPI000F9568B1	9	0.242	2.175	NA	2-desacetyl-2-hydroxyethyl bacteriochlorophyllide A dehydrogenase	Zinc-containing alcohol dehydrogenase
Fermentation	Halomonas sp. M20	UniRef100_UPI001D09F86A	7	0.344	2.17	NA	NAD(P)-dependent dehydrogenase, short-chain alcohol dehydrogenase family	3-hydroxyacyl-CoA dehydrogenase type-2
Fermentation	Methylocella silvestris	UniRef100_A0A2J7TKT6	11	0.197	2.164	NA	Choline dehydrogenase	Alcohol dehydrogenase (Acceptor)
Fermentation	Marinococcus halotolerans	UniRef100_UPI0003B3AB23	4	0.54	2.154	NA	Aryl-alcohol dehydrogenase	PKS_ER domain-containing protein
Fermentation	Cellulomonas fimi	UniRef100_F4H7N9	17	0.126	2.15	NA	IMP dehydrogenase	Alcohol dehydrogenase
Fermentation	Micromonospora polyrhachis	UniRef100_A0A7W7SWI5	6	0.357	2.14	NA	Propanol-preferring alcohol dehydrogenase	Secondary alcohol dehydrogenase
Fermentation	Actinomycetospora cinnamomea	UniRef100_A0A2U1FFK2	6	0.512	2.125	NA	Aryl-alcohol dehydrogenase-like predicted oxidoreductase	Oxidoreductase YdbC
Fermentation	Marinococcus luteus	UniRef100_A0A1H2WL94	5	0.475	2.105	NA	Putative NAD(P)H quinone oxidoreductase, PIG3 family	Putative alcohol dehydrogenase, zinc-containing
Fermentation	Salinisphaera sp.	UniRef100_A0A2E0J5Y5	9	0.31	2.096	NA	NADP-dependent oxidoreductase	Alcohol dehydrogenase protein
Fermentation	Calidifontibacter indicus	UniRef100_A0A3D9UJX9	3	0.696	2.089	NA	NAD(P)-dependent dehydrogenase (Short-subunit alcohol dehydrogenase family)	3-hydroxyacyl-CoA dehydrogenase type-2
Fermentation	Pseudolabrys sp. Root1462	UniRef100_UPI001FCDA246	6	0.371	2.076	NA	Choline dehydrogenase	Alcohol dehydrogenase [acceptor]
Fermentation	Nesterenkonia sp. DZ6	UniRef100_UPI001F4CC9A2	9	0.613	2.062	NA	alcohol dehydrogenase catalytic domain-containing protein	Alcohol dehydrogenase
Fermentation	unclassified Nocardioides	UniRef100_A0A0Q8VEH7	5	0.41	2.05	NA	NAD(P)-dependent dehydrogenase, short-chain alcohol dehydrogenase family	3-oxoacyl-[acyl-carrier-protein] reductase MabA
Fermentation	Candidatus Marinimicrobia bacterium MT.SAG.2	UniRef100_A0A4Y8I1X5	3	0.68	2.04	NA	NAD(P)-dependent alcohol dehydrogenase	NA
Fermentation	Staphylococcus equorum	UniRef100_A0A1E5TNG5	4	0.591	2.038	158	pyruvate oxidase	CidC
Fermentation	Variibacter gotjawalensis	UniRef100_UPI001ABB6BF9	3	0.677	2.03	NA	NAD(P)-dependent dehydrogenase, short-chain alcohol dehydrogenase family	Peroxisomal multifunctional enzyme type 2
Fermentation	Calothrix rhizosoleniae	UniRef100_UPI000B49D988	13	0.155	2.015	NA	zinc-dependent alcohol dehydrogenase family protein	Putative Quinone oxidoreductase, NADPH-dependent
Fermentation	Tranquillimonas rosea	UniRef100_A0A1H9RQK1	2	1	2	NA	NAD(P)-dependent dehydrogenase, short-chain alcohol dehydrogenase family	C factor, cell signaling protein
Fermentation	Idiomarina abyssalis	UniRef100_UPI0006C8E50C	2	1	2	NA	Zinc-type alcohol dehydrogenase-like protein	Zinc-type alcohol dehydrogenase-like protein
Fermentation	Terribacillus saccharophilus	UniRef100_UPI000BA7C8D2	2	1	2	NA	NAD(P)-dependent dehydrogenase, short-chain alcohol dehydrogenase family	Diacetyl reductase [(S)-acetoin forming]
Fermentation	Halomonas sp. PR-M31	UniRef100_UPI000650CA1E	6	0.486	1.992	NA	NAD(P)-dependent dehydrogenase, short-chain alcohol dehydrogenase family	3-hydroxyacyl-CoA dehydrogenase type-2
Fermentation	Arenibacter sp. NBRC 103722	UniRef100_A0A2I9EGM6	2	0.996	1.992	NA	NAD(P)-dependent dehydrogenase, short-chain alcohol dehydrogenase family	3-oxoacyl-[acyl-carrier protein] reductase
Fermentation	Pseudomonas leptonychotis	UniRef100_A0A4T1ZSZ5	5	0.417	1.986	NA	Alcohol dehydrogenase	Glucose-1-phosphate thymidylyltransferase
Fermentation	Marinococcus halotolerans	UniRef100_UPI0003B48967	8	0.344	1.98	19954	Alcohol dehydrogenase	Long-chain-alcohol dehydrogenase 1
Fermentation	Novosphingobium taihuense	UniRef100_A0A7W7EX61	2	0.985	1.971	NA	NAD(P)-dependent dehydrogenase (Short-subunit alcohol dehydrogenase family)	Oxidoreductase
Fermentation	Haloactinopolyspora alba	UniRef100_A0A2P8D703	4	0.492	1.968	23107	Aryl-alcohol dehydrogenase-like predicted oxidoreductase	L-glyceraldehyde 3-phosphate reductase
Fermentation	Endozoicomonas sp. G2_2	UniRef100_UPI001ADB4BFB	5	0.393	1.966	19745	oxidoreductase	Putative zinc-binding alcohol dehydrogenase protein
Fermentation	Halomonas sp. YLGW01	UniRef100_UPI001785FA8E	2	0.981	1.963	NA	zinc-dependent alcohol dehydrogenase family protein	S-(Hydroxymethyl)glutathione dehydrogenase
Fermentation	Pseudosulfitobacter sp. DSM 107133	UniRef100_UPI000DF375C4	3	0.653	1.96	NA	NAD(P)-dependent dehydrogenase, short-chain alcohol dehydrogenase family	Uncharacterized short-chain type dehydrogenase/reductase y4mP
Fermentation	Amaricoccus macauensis	UniRef100_A0A840SMI4	2	0.979	1.959	NA	Alcohol dehydrogenase	1,3-propanediol dehydrogenase
Fermentation	Sinobaca qinghaiensis	UniRef100_A0A419V4H3	4	0.489	1.957	NA	NADPH:quinone reductase-like Zn-dependent oxidoreductase	Zinc-binding alcohol dehydrogenase
Fermentation	Sphingobium jiangsuense	UniRef100_A0A7W6FPR1	2	0.974	1.949	NA	NAD(P)-dependent dehydrogenase (Short-subunit alcohol dehydrogenase family)	2,5-dichloro-2,5-cyclohexadiene-1,4-diol dehydrogenase LinX
Fermentation	Sinobaca qinghaiensis	UniRef100_A0A419UZI7	4	0.484	1.938	NA	NAD(P)-dependent dehydrogenase (Short-subunit alcohol dehydrogenase family)	3-ketoacyl-(Acyl-carrier-protein) reductase
Fermentation	Rathayibacter sp. VKM Ac-2929	UniRef100_UPI001FB2013A	2	0.967	1.934	NA	Alcohol dehydrogenase catalytic domain-containing protein	Zinc-containing alcohol dehydrogenase
Fermentation	Phytomonospora endophytica	UniRef100_A0A841FZQ2	7	0.276	1.929	NA	Aryl-alcohol dehydrogenase-like predicted oxidoreductase	General stress protein 69
Fermentation	Geodermatophilus obscurus	UniRef100_A0A1I5C0Y1	2	0.962	1.923	NA	NAD(P)-dependent dehydrogenase, short-chain alcohol dehydrogenase family	3-oxoacyl-[acyl-carrier-protein] reductase MabA
Fermentation	Sodalis praecaptivus	UniRef100_W0HU42	4	0.48	1.92	148	Alcohol dehydrogenase GroES domain protein	Glutathione-independent formaldehyde dehydrogenase
Fermentation	Marinococcus luteus	UniRef100_A0A1H2VF19	5	0.383	1.916	158	pyruvate oxidase	Putative thiamine pyrophosphate-containing protein YdaP
Fermentation	Prauserella sediminis	UniRef100_A0A839XXR0	7	0.273	1.914	NA	NAD(P)-dependent dehydrogenase (Short-subunit alcohol dehydrogenase family)	3-ketoacyl-ACP reductase
Fermentation	Blastococcus xanthinilyticus	UniRef100_A0A5S5CXF3	3	0.636	1.907	NA	NAD(P)-dependent dehydrogenase (Short-subunit alcohol dehydrogenase family)	NAD(P)-dependent dehydrogenase, short-chain alcohol dehydrogenase family
Fermentation	Marinococcus halotolerans	UniRef100_UPI0003B460A9	2	0.951	1.901	NA	Threonine dehydrogenase	Alcohol dehydrogenase
Fermentation	Acidimicrobiales bacterium MED-G01	UniRef100_A0A2A5Z028	2	0.948	1.895	23107	Alcohol dehydrogenase	NA
Fermentation	Chloroflexi bacterium	UniRef100_A0A536RMQ8	2	0.947	1.893	NA	NAD(P)-dependent alcohol dehydrogenase	NADPH:quinone reductase-like Zn-dependent oxidoreductase
Fermentation	Sinobaca qinghaiensis	UniRef100_A0A419V8S6	4	0.491	1.88	NA	NAD(P)-dependent dehydrogenase (Short-subunit alcohol dehydrogenase family)	Fatty acyl-CoA reductase
Fermentation	Streptomyces iakyrus	UniRef100_UPI00052578D5	6	0.312	1.873	NA	alcohol dehydrogenase	General stress protein 69
Fermentation	Hwanghaeicola aestuarii	UniRef100_A0A2W7N4K4	12	0.155	1.859	NA	NAD(P)-dependent dehydrogenase (Short-subunit alcohol dehydrogenase family)	3-oxoacyl-ACP reductase
Fermentation	Rhodococcus sp. USK10	UniRef100_A0A8F8SF55	3	0.612	1.835	NA	short-chain dehydrogenase/reductase	Short-chain alcohol dehydrogenase
Fermentation	Marivibrio halodurans	UniRef100_A0A8J7V362	2	0.911	1.821	NA	S-(hydroxymethyl)glutathione dehydrogenase/class III alcohol dehydrogenase	S-(hydroxymethyl)glutathione dehydrogenase
Fermentation	Halobacillus sp. Marseille-P3879	UniRef100_UPI000C7D8DAC	6	0.608	1.81	NA	Aldehyde-alcohol dehydrogenase	Alcohol dehydrogenase
Fermentation	Ktedonospora formicarum	UniRef100_A0A8J3HXW4	4	0.449	1.793	467	Oxidoreductase	L-lactate dehydrogenase (Cytochrome)/lactate 2-monooxygenase
Fermentation	Brevundimonas aveniformis	UniRef100_UPI00040B71C7	2	0.941	1.792	NA	SDR family NAD(P)-dependent oxidoreductase	NAD(P)-dependent dehydrogenase, short-chain alcohol dehydrogenase family
Fermentation	Halomonas muralis	UniRef100_A0A1G9QB50	5	0.358	1.788	NA	NAD(P)-dependent dehydrogenase, short-chain alcohol dehydrogenase family	NA
Fermentation	Escherichia coli	UniRef100_UPI000F5EB925	2	0.945	1.788	NA	iron-containing alcohol dehydrogenase	iron-containing alcohol dehydrogenase
Fermentation	Ktedonobacteraceae bacterium	UniRef100_A0A838EP48	7	0.255	1.786	NA	Alcohol dehydrogenase catalytic domain-containing protein	2-desacetyl-2-hydroxyethyl bacteriochlorophyllide A dehydrogenase
Fermentation	Salegentibacter sp. BDJ18	UniRef100_UPI001AAE854E	2	0.884	1.768	13788	phosphate acetyltransferase	Phosphate acetyltransferase
Fermentation	Mesorhizobium sp. IRAMC:0171	UniRef100_UPI001EF70E60	5	0.353	1.764	NA	bifunctional rhamnulose-1-phosphate aldolase/short-chain dehydrogenase	Bifunctional rhamnulose-1-phosphate aldolase/alcohol dehydrogenase RhaD
Fermentation	Halomonas lactosivorans	UniRef100_UPI000DAECC8B	5	0.352	1.761	NA	NAD(P)-dependent alcohol dehydrogenase	NADPH:quinone reductase
Fermentation	Gemmata palustris	UniRef100_UPI001B3308E8	5	0.352	1.761	NA	Quinoprotein ethanol dehydrogenase	Polyvinylalcohol dehydrogenase
Fermentation	Halomonas neptunia	UniRef100_UPI001F0DB68B	2	0.874	1.748	19745	Alcohol dehydrogenase	Acrylyl-CoA reductase AcuI
Fermentation	Humibacter albus	UniRef100_UPI0003B496A3	4	0.433	1.732	13788	phosphate acetyltransferase	Phosphate acetyltransferase
Fermentation	Sinobaca qinghaiensis	UniRef100_A0A419UZQ8	5	0.345	1.726	NA	NAD(P)-dependent dehydrogenase (Short-subunit alcohol dehydrogenase family)	(S)-1-phenylethanol dehydrogenase
Fermentation	Halomonas sp. IOP_31	UniRef100_UPI001E3454C3	4	0.431	1.724	NA	S-(hydroxymethyl)glutathione dehydrogenase/class III alcohol dehydrogenase	S-(hydroxymethyl)glutathione dehydrogenase
Fermentation	Cobetia marina	UniRef100_A0A4Y4GLX8	3	0.572	1.717	NA	Choline dehydrogenase or related flavoprotein	Alcohol dehydrogenase [acceptor]
Fermentation	Aurantiacibacter atlanticus	UniRef100_A0A0H4VKH0	5	0.343	1.716	18369	NADP-dependent alcohol dehydrogenase	Alcohol dehydrogenase
Fermentation	Cryobacterium sp. Hh14	UniRef100_A0A4R9A9A5	8	0.214	1.709	18369	Alcohol dehydrogenase	Alcohol dehydrogenase
Fermentation	unclassified Nesterenkonia	UniRef100_UPI001A9303A7	4	0.551	1.697	NA	Aryl-alcohol dehydrogenase (NADP+)	Aldo/keto reductase
Fermentation	Halomonas qijiaojingensis	UniRef100_UPI001675D3BB	5	0.339	1.694	NA	S-(hydroxymethyl)glutathione dehydrogenase/class III alcohol dehydrogenase	S-(hydroxymethyl)glutathione dehydrogenase
Fermentation	Achromobacter sp. MFA1 R4	UniRef100_A0A1N7QG01	10	0.169	1.686	NA	Cytochrome c, mono-and diheme variants	Alcohol dehydrogenase
Fermentation	Marinobacter sp. Arc7-DN-1	UniRef100_A0A346S3G7	13	0.162	1.66	NA	Alcohol dehydrogenase	S-(Hydroxymethyl)glutathione dehydrogenase
Fermentation	Marmoricola sp. URHB0036	UniRef100_UPI000418B2AE	3	0.553	1.655	NA	quinone oxidoreductase	Alcohol dehydrogenase
Fermentation	Halomonas ilicicola DSM 19980	UniRef100_A0A1M4TF44	6	0.274	1.642	NA	Fe-ADH domain-containing protein	Alcohol dehydrogenase
Fermentation	Streptomyces brasiliensis	UniRef100_UPI00166FA715	2	0.815	1.631	NA	SDR family oxidoreductase	NAD(P)-dependent dehydrogenase (Short-subunit alcohol dehydrogenase family)
Fermentation	Microbacterium oryzae	UniRef100_A0A6I6E071	2	0.815	1.629	NA	IMP dehydrogenase	Alcohol dehydrogenase
Fermentation	Halobacillus trueperi	UniRef100_A0A3D8VPH2	4	0.4	1.6	NA	NAD(P)-dependent dehydrogenase, short-chain alcohol dehydrogenase family	Fatty acyl-CoA reductase
Fermentation	Conyzicola lurida	UniRef100_A0A841ASF4	2	0.799	1.599	NA	NAD(P)-dependent dehydrogenase (Short-subunit alcohol dehydrogenase family)	Uncharacterized oxidoreductase YhxC
Fermentation	Myxosarcina sp. GI1	UniRef100_UPI00055E461D	6	0.276	1.598	NA	zinc-dependent alcohol dehydrogenase family protein	PKS_ER domain-containing protein
Fermentation	Streptomonospora halotolerans	UniRef100_UPI001C98FB49	6	0.266	1.596	NA	Threonine dehydrogenase-like Zn-dependent dehydrogenase	Alcohol dehydrogenase
Fermentation	Alphaproteobacteria	UniRef100_A0A2S6Q7Y2	2	0.794	1.588	NA	S-(hydroxymethyl)glutathione dehydrogenase/class III alcohol dehydrogenase	Alcohol dehydrogenase class-3
Fermentation	Methylorubrum extorquens PA1	UniRef100_A9W7Y0	8	0.198	1.587	18369	alcohol dehydrogenase	Alcohol dehydrogenase
Fermentation	Arthrobacter sp. Bz4	UniRef100_A0A2T7TI53	2	0.789	1.579	NA	Alcohol dehydrogenase	Crotonyl-CoA reductase
Fermentation	Halomonas sp. G11	UniRef100_A0A1A0EVR4	4	0.394	1.576	NA	Zn-binding dehydrogenase	Alcohol dehydrogenase
Fermentation	Phenylobacterium haematophilum	UniRef100_A0A840A467	6	0.262	1.574	NA	Propanol-preferring alcohol dehydrogenase	Alcohol dehydrogenase
Fermentation	Marinococcus halotolerans	UniRef100_UPI00048607FB	2	0.781	1.562	NA	NAD(P)-dependent dehydrogenase, short-chain alcohol dehydrogenase family	NAD(P)-dependent dehydrogenase, short-chain alcohol dehydrogenase family
Fermentation	Rhodopirellula sp.	UniRef100_A0A2D7HK10	3	0.516	1.549	NA	Polyvinylalcohol dehydrogenase	Quinoprotein ethanol dehydrogenase
Fermentation	Maritalea mobilis	UniRef100_A0A4R6VJT0	2	0.772	1.545	NA	S-(hydroxymethyl)glutathione dehydrogenase/class III alcohol dehydrogenase	S-(hydroxymethyl)glutathione dehydrogenase
Fermentation	Idiomarina abyssalis	UniRef100_UPI001CD595F3	2	0.772	1.544	NA	Zinc-type alcohol dehydrogenase-like protein	Zinc-type alcohol dehydrogenase-like protein
Fermentation	Oxalobacteraceae bacterium OM1	UniRef100_A0A4Y9RMK8	3	0.513	1.538	NA	NAD(P)-dependent alcohol dehydrogenase	NADP-dependent alcohol dehydrogenase C 1
Fermentation	Salinisphaera orenii MK-B5	UniRef100_A0A423PNE3	9	0.17	1.534	NA	Alcohol dehydrogenase	Glucose-fructose oxidoreductase protein
Fermentation	Sinobaca qinghaiensis	UniRef100_A0A419UZL2	2	0.794	1.534	NA	PKS_ER domain-containing protein	Zinc-type alcohol dehydrogenase
Fermentation	unclassified Nesterenkonia	UniRef100_UPI001A922D92	2	0.763	1.527	NA	alcohol dehydrogenase catalytic domain-containing protein	Alcohol dehydrogenase
Fermentation	Pseudorhizobium banfieldiae	UniRef100_L0NF56	4	0.381	1.525	NA	S-(hydroxymethyl)glutathione dehydrogenase/class III alcohol dehydrogenase	Alcohol dehydrogenase class-3
Fermentation	Arthrobacter terricola	UniRef100_A0A4V2ZRY6	2	0.758	1.517	NA	Alcohol dehydrogenase	Zinc-containing alcohol dehydrogenase
Fermentation	Rubrobacteraceae bacterium	UniRef100_A0A7W1D102	6	0.251	1.504	122	NAD-dependent formate dehydrogenase	Formate dehydrogenase
Fermentation	Rubrobacteraceae bacterium	UniRef100_A0A7W1CXL8	7	0.213	1.494	217	Iron-containing alcohol dehydrogenase	Fe-ADH domain-containing protein
Fermentation	Salinicola halimionae	UniRef100_UPI000DA12B48	4	0.504	1.481	NA	Alcohol dehydrogenase	Probable oxidoreductase (Zinc-containing alcohol dehydrogenase family)
Fermentation	Hydrocarboniphaga effusa	UniRef100_UPI001ED96C2E	5	0.295	1.477	148	Alcohol dehydrogenase GroES domain protein	Glutathione-independent formaldehyde dehydrogenase
Fermentation	Salegentibacter	UniRef100_A0A1I2Q6K8	2	0.735	1.469	13788	phosphate acetyltransferase	Phosphate acetyltransferase
Fermentation	Lysinibacter cavernae	UniRef100_A0A7X5QZV8	5	0.294	1.469	NA	NAD(P)-dependent dehydrogenase (Short-subunit alcohol dehydrogenase family)	3-alpha-hydroxycholanate dehydrogenase (NAD(+))
Fermentation	Rhodovibrio salinarum	UniRef100_UPI000482F85E	5	0.294	1.468	NA	alcohol dehydrogenase AdhP	AdhP
Fermentation	Povalibacter uvarum	UniRef100_UPI001FE8EE32	2	0.769	1.45	23107	Aryl-alcohol dehydrogenase-like predicted oxidoreductase	General stress protein 69
Fermentation	Chromohalobacter sarecensis	UniRef100_UPI001FF24374	2	0.723	1.447	NA	alcohol dehydrogenase catalytic domain-containing protein	ADH_N domain-containing protein
Fermentation	Salimicrobium flavidum	UniRef100_A0A1N7KB59	4	0.361	1.445	NA	NADPH:quinone reductase	Zinc-binding alcohol dehydrogenase
Fermentation	Euzebyales bacterium	UniRef100_A0A838E2R9	2	0.719	1.438	NA	SDR family NAD(P)-dependent oxidoreductase	Dehydrogenases with different specificities (Related to short-chain alcohol dehydrogenases)
Fermentation	Thauera sp. 2A1	UniRef100_UPI00129167F5	4	0.358	1.431	NA	NAD(P)-dependent dehydrogenase, short-chain alcohol dehydrogenase family	Acetoacetyl-CoA reductase
Fermentation	Anaerolineae bacterium	UniRef100_A0A350G5Z4	3	0.477	1.43	NA	Alcohol dehydrogenase	NA
Fermentation	Marinococcus halotolerans	UniRef100_UPI0003B684FC	3	0.473	1.418	NA	NADPH:quinone reductase	Zinc-containing alcohol dehydrogenase/quinone oxidoreductase
Fermentation	Hyphomicrobium sulfonivorans	UniRef100_UPI0015701E03	3	0.471	1.414	122	NAD-dependent formate dehydrogenase	Formate dehydrogenase
Fermentation	Labedaea rhizosphaerae	UniRef100_A0A4R6SIT7	4	0.35	1.401	NA	Threonine dehydrogenase-like Zn-dependent dehydrogenase	S-(Hydroxymethyl)glutathione dehydrogenase/alcohol dehydrogenase
Fermentation	Massilia sp. WF1	UniRef100_A0A0J1DH61	4	0.349	1.396	9760	Zinc-type alcohol dehydrogenase-like protein	Zinc-type alcohol dehydrogenase-like protein
Fermentation	Sphingomonas sp. BK036	UniRef100_A0A4Q7SMX5	2	0.697	1.395	NA	Zinc-type alcohol dehydrogenase-like protein	Zinc-type alcohol dehydrogenase-like protein
Fermentation	Chloroflexi bacterium	UniRef100_A0A3N5V4W8	2	0.688	1.377	4073	acetaldehyde dehydrogenase (acetylating)	Acetaldehyde dehydrogenase
Fermentation	Halomonas utahensis	UniRef100_UPI001FE9FE9F	12	0.115	1.376	NA	Alcohol dehydrogenase	Propanol-preferring alcohol dehydrogenase
Fermentation	Actinoplanes campanulatus	UniRef100_A0A7W5ADH6	2	0.683	1.367	NA	NAD(P)-dependent dehydrogenase (Short-subunit alcohol dehydrogenase family)	NAD(P)-dependent dehydrogenase (Short-subunit alcohol dehydrogenase family)
Fermentation	Thermorudis peleae	UniRef100_UPI00056F059C	4	0.339	1.355	4073	acetaldehyde dehydrogenase (acetylating)	Acetaldehyde dehydrogenase
Fermentation	Serinicoccus sp. CUA-874	UniRef100_A0A1Q9T1E0	5	0.27	1.352	NA	Alcohol dehydrogenase	Bifunctional protein: zinc-containing alcohol dehydrogenase quinone oxidoreductase ( NADPH:quinone reductase) Similar to arginate lyase
Fermentation	Citreicella sp. C3M06	UniRef100_UPI001C09BF3B	5	0.269	1.347	NA	S-(hydroxymethyl)glutathione dehydrogenase/class III alcohol dehydrogenase	Alcohol dehydrogenase class-3
Fermentation	Proteobacteria bacterium	UniRef100_A0A2W4K6A4	7	0.192	1.341	NA	S-(hydroxymethyl)glutathione dehydrogenase/class III alcohol dehydrogenase	S-(hydroxymethyl)glutathione dehydrogenase
Fermentation	Salegentibacter sp. Hel_I_6	UniRef100_UPI000565A250	8	0.168	1.341	NA	Alcohol dehydrogenase	Alcohol dehydrogenase
Fermentation	Oricola sp. NBU1457	UniRef100_UPI0018693F2C	2	0.681	1.339	NA	NADPH:quinone oxidoreductase	Alcohol dehydrogenase
Fermentation	Rubrobacteraceae bacterium	UniRef100_A0A838JT71	8	0.514	1.339	18382	NAD(P)-dependent alcohol dehydrogenase	Alcohol dehydrogenase
Fermentation	Halobacillus karajensis	UniRef100_UPI0008A774C0	2	0.656	1.313	NA	Aldehyde-alcohol dehydrogenase	Alcohol dehydrogenase
Fermentation	Rhodococcus opacus	UniRef100_UPI001FFB2490	3	0.436	1.308	NA	oxidoreductase	Alcohol dehydrogenase
Fermentation	Dongia mobilis	UniRef100_A0A4R6WJM2	2	0.643	1.287	NA	Choline dehydrogenase	Alcohol dehydrogenase [acceptor]
Fermentation	Truepera radiovictrix DSM 17093	UniRef100_D7CWA7	5	0.257	1.286	NA	bifunctional rhamnulose-1-phosphate aldolase/short-chain dehydrogenase	Putative rhamnulose-1-phosphate aldolase/alcohol dehydrogenase
Fermentation	Falsochrobactrum sp. TDYN1	UniRef100_UPI001C316E59	3	0.424	1.271	NA	alcohol dehydrogenase	Alcohol dehydrogenase
Fermentation	Rubrobacter indicoceani	UniRef100_UPI000E5A7E4F	7	0.181	1.265	NA	alcohol dehydrogenase catalytic domain-containing protein	PKS_ER domain-containing protein
Fermentation	Nesterenkonia jeotgali	UniRef100_A0A839FUP6	3	0.42	1.261	NA	alcohol dehydrogenase AdhP	Zn-dependent alcohol dehydrogenase
Fermentation	Pseudosulfitobacter pseudonitzschiae	UniRef100_A0A221K7R9	2	0.623	1.243	NA	NAD(P)-dependent dehydrogenase, short-chain alcohol dehydrogenase family	4-formylbenzenesulfonate dehydrogenase TsaC1/TsaC2
Fermentation	Sphingomonas chungangi	UniRef100_A0A838KZI2	4	0.31	1.239	NA	Iron-containing alcohol dehydrogenase	Alcohol dehydrogenase
Fermentation	Staphylococcus	UniRef100_A0A192F654	2	0.619	1.238	158	pyruvate oxidase	CidC
Fermentation	Leptolyngbya sp. BL0902	UniRef100_A0A7T5E5W7	2	0.618	1.236	NA	S-(hydroxymethyl)glutathione dehydrogenase/class III alcohol dehydrogenase	S-(hydroxymethyl)glutathione dehydrogenase
Fermentation	Nocardioides massiliensis	UniRef100_UPI000834EB73	6	0.204	1.223	11173	iron-containing alcohol dehydrogenase	NA
Fermentation	Novosphingobium sp. 9U	UniRef100_A0A653JA94	11	0.111	1.222	NA	Zinc-binding alcohol dehydrogenase	Zinc-binding alcohol dehydrogenase
Fermentation	Cyanobacteria	UniRef100_K9YZ88	3	0.404	1.211	NA	S-(hydroxymethyl)glutathione dehydrogenase/class III alcohol dehydrogenase	S-(hydroxymethyl)glutathione dehydrogenase
Fermentation	Chlamydiae bacterium	UniRef100_A0A6M1ZQB1	2	0.599	1.199	NA	alcohol dehydrogenase AdhP	Alcohol dehydrogenase
Fermentation	Endozoicomonas sp. G2_2	UniRef100_UPI001ADA39FB	3	0.397	1.191	NA	NADP-dependent oxidoreductase	Alcohol dehydrogenase protein
Fermentation	Phototrophicus methaneseepsis	UniRef100_A0A7S8EBY4	2	0.594	1.188	NA	Alcohol dehydrogenase catalytic domain-containing protein	PKS_ER domain-containing protein
Fermentation	Legionella donaldsonii	UniRef100_A0A378J4P7	3	0.395	1.186	122	NAD-dependent formate dehydrogenase	Formate dehydrogenase
Fermentation	unclassified Aureimonas	UniRef100_A0A0Q6CZQ4	5	0.235	1.176	NA	S-(hydroxymethyl)glutathione dehydrogenase/class III alcohol dehydrogenase	Alcohol dehydrogenase class-3
Fermentation	Geodermatophilus sp. DF01_2	UniRef100_A0A4Y9N487	4	0.294	1.175	NA	NDMA-dependent alcohol dehydrogenase	Alcohol dehydrogenase B
Fermentation	Nesterenkonia sp. Act20	UniRef100_UPI001C43B332	3	0.387	1.162	NA	Glutathione-dependent formaldehyde dehydrogenase	S-(Hydroxymethyl)glutathione dehydrogenase/alcohol dehydrogenase
Fermentation	Chromohalobacter japonicus	UniRef100_A0A1Q8T984	5	0.233	1.16	NA	S-(hydroxymethyl)glutathione dehydrogenase/class III alcohol dehydrogenase	S-(hydroxymethyl)glutathione dehydrogenase
Fermentation	Halomonas muralis	UniRef100_A0A1G9IRR7	3	0.618	1.138	NA	S-(hydroxymethyl)glutathione dehydrogenase/class III alcohol dehydrogenase	NA
Fermentation	Marinococcus halophilus	UniRef100_A0A510Y962	2	0.564	1.128	NA	Gluconate 5-dehydrogenase	NAD(P)-dependent dehydrogenase, short-chain alcohol dehydrogenase family
Fermentation	unclassified Nesterenkonia	UniRef100_UPI001A923801	4	0.428	1.112	NA	aldo/keto reductase	Aryl-alcohol dehydrogenase-like predicted oxidoreductase
Fermentation	Nesterenkonia aurantiaca	UniRef100_A0A4R7G0J2	2	0.554	1.109	NA	Glutathione-dependent formaldehyde dehydrogenase	S-(Hydroxymethyl)glutathione dehydrogenase/alcohol dehydrogenase
Fermentation	Prescottella equi	UniRef100_UPI000A119696	7	0.158	1.103	18382	alcohol dehydrogenase	Alcohol dehydrogenase
Fermentation	Acetobacter orientalis	UniRef100_A0A252BF22	4	0.275	1.1	NA	S-(hydroxymethyl)glutathione dehydrogenase/class III alcohol dehydrogenase	S-(hydroxymethyl)glutathione dehydrogenase
Fermentation	Modicisalibacter tunisiensis	UniRef100_UPI001CCC5D12	5	0.218	1.09	NA	Zinc-binding alcohol dehydrogenase	NADPH:quinone reductase
Fermentation	Nesterenkonia jeotgali	UniRef100_UPI001C72117B	6	0.182	1.089	NA	Aryl-alcohol dehydrogenase (NADP+)	Aryl-alcohol dehydrogenase (NADP+)
Fermentation	Marinococcus luteus	UniRef100_A0A1H2WI84	2	0.631	1.083	NA	Alcohol dehydrogenase	Alcohol dehydrogenase
Fermentation	Halobacillus litoralis	UniRef100_A0A410MEQ0	4	0.402	1.061	NA	NADPH:quinone reductase	Zinc-containing alcohol dehydrogenase/quinone oxidoreductase
Fermentation	Pseudonocardia abyssalis	UniRef100_UPI001C4A2A51	3	0.349	1.046	NA	NDMA-dependent alcohol dehydrogenase	NDMA-dependent alcohol dehydrogenase, Rxyl_3153 family
Fermentation	Nocardioides terrigena	UniRef100_UPI000D30F5A7	5	0.208	1.039	NA	NAD(P)-dependent alcohol dehydrogenase	PKS_ER domain-containing protein
Fermentation	Pseudohoeflea suaedae	UniRef100_A0A4V3A745	8	0.169	1.033	NA	Iron-containing alcohol dehydrogenase	Fe-ADH domain-containing protein
Fermentation	Neorhizobium galegae	UniRef100_UPI001AE9604B	2	0.51	1.02	NA	NAD(P)-dependent dehydrogenase (Short-subunit alcohol dehydrogenase family)	3-oxoacyl-[acyl-carrier protein] reductase
Fermentation	Mycolicibacterium iranicum	UniRef100_A0A839Q898	2	0.509	1.018	NA	Threonine dehydrogenase-like Zn-dependent dehydrogenase	S-(Hydroxymethyl)glutathione dehydrogenase/alcohol dehydrogenase
Fermentation	Thermasporomyces composti	UniRef100_A0A3D9V1G7	1	1	1	NA	Aryl-alcohol dehydrogenase-like predicted oxidoreductase	Putative oxidoreductase, NAD(P)-binding domain
Fermentation	Parvibaculum lavamentivorans DS-1	UniRef100_A7HVX7	9	0.111	1	NA	S-(hydroxymethyl)glutathione dehydrogenase/class III alcohol dehydrogenase	S-(hydroxymethyl)glutathione dehydrogenase
Fermentation	Halofilum ochraceum	UniRef100_UPI0008D9F7E6	2	0.497	0.994	18369	NAD(P)-dependent alcohol dehydrogenase	Alcohol dehydrogenase
Fermentation	Actinomycetia bacterium	UniRef100_A0A2N5KKV6	4	0.247	0.989	NA	Alcohol dehydrogenase	Alcohol dehydrogenase catalytic domain-containing protein
Fermentation	Chloroflexi bacterium	UniRef100_A0A7C3P886	2	0.494	0.989	NA	Zn-dependent alcohol dehydrogenase	Alcohol dehydrogenase
Fermentation	Micromonospora sp. HK10	UniRef100_A0A0M2S8S1	2	0.517	0.988	NA	Alcohol dehydrogenase	Secondary alcohol dehydrogenase
Fermentation	Actinokineospora pegani	UniRef100_UPI0012E9E264	2	0.492	0.985	NA	glutathione-dependent formaldehyde dehydrogenase	S-(Hydroxymethyl)glutathione dehydrogenase/alcohol dehydrogenase
Fermentation	unclassified Blastococcus	UniRef100_UPI001909A2A4	5	0.197	0.984	NA	NAD(P)-dependent dehydrogenase, short-chain alcohol dehydrogenase family	3-hydroxyacyl-CoA dehydrogenase
Fermentation	Micromonospora sp. ALFpr18c	UniRef100_A0A7J5CM87	6	0.162	0.974	NA	Alcohol dehydrogenase catalytic domain-containing protein	S-(Hydroxymethyl)glutathione dehydrogenase
Fermentation	Sulfitobacter litoralis	UniRef100_A0A1H0QFR2	3	0.324	0.972	NA	ABC transporter, substrate binding protein, PQQ-dependent alcohol dehydrogenase system	ANF_receptor domain-containing protein
Fermentation	Blastococcus sp. CT_GayMR19	UniRef100_A0A4Y9P427	1	0.962	0.962	NA	NAD(P)-dependent dehydrogenase, short-chain alcohol dehydrogenase family	3-oxoacyl-[acyl-carrier-protein] reductase MabA
Fermentation	Chromohalobacter canadensis	UniRef100_UPI001FF4B3B8	3	0.319	0.956	18369	alcohol dehydrogenase	NA
Fermentation	Actinomycetales bacterium	UniRef100_A0A7X7S5I2	9	0.106	0.951	NA	NAD(P)-dependent alcohol dehydrogenase	Alcohol dehydrogenase Adh
Fermentation	Saccharospirillum salsuginis	UniRef100_UPI00167936F3	1	0.948	0.948	NA	Meso-butanediol dehydrogenase / (S,S)-butanediol dehydrogenase / diacetyl reductase	NAD(P)-dependent dehydrogenase, short-chain alcohol dehydrogenase family
Fermentation	Phototrophicus methaneseepsis	UniRef100_A0A7S8IET2	5	0.189	0.947	NA	bifunctional rhamnulose-1-phosphate aldolase/short-chain dehydrogenase	Putative rhamnulose-1-phosphate aldolase/alcohol dehydrogenase
Fermentation	Nocardioides sp. AX2bis	UniRef100_A0A653VPH1	1	0.943	0.943	13979	Putative aldehyde dehydrogenase carbonyl stress response	Cinnamyl alcohol dehydrogenase/reductase @ Alcohol dehydrogenase
Fermentation	Sinobaca qinghaiensis	UniRef100_A0A419V031	1	0.941	0.941	16	L-lactate dehydrogenase	L-lactate dehydrogenase
Fermentation	Mesonia oceanica	UniRef100_UPI000C8D9BD5	1	0.93	0.93	NA	SDR family oxidoreductase	NADP-dependent (R)-specific alcohol dehydrogenase
Fermentation	Geminicoccus roseus	UniRef100_UPI00041BC3B6	1	0.93	0.93	NA	GMC family oxidoreductase N-terminal domain-containing protein	Alcohol dehydrogenase [acceptor]
Fermentation	Actinomycetia bacterium	UniRef100_A0A2N5JVZ0	3	0.309	0.928	NA	Glutathione-dependent formaldehyde dehydrogenase	Alcohol dehydrogenase
Fermentation	Marinobacter salicampi	UniRef100_UPI001F5E4C54	1	0.927	0.927	7512	zinc-dependent alcohol dehydrogenase family protein	Alcohol dehydrogenase
Fermentation	Novosphingobium resinovorum	UniRef100_A0A031K3N9	1	0.922	0.922	NA	NAD(P)-dependent dehydrogenase, short-chain alcohol dehydrogenase family	Glucose 1-dehydrogenase 2
Fermentation	Chromohalobacter japonicus	UniRef100_UPI00058B5532	1	0.92	0.92	NA	alcohol dehydrogenase	Probable oxidoreductase (Zinc-containing alcohol dehydrogenase family)
Fermentation	Streptomyces sp. wa22	UniRef100_A0A5Q4SVT4	1	0.917	0.917	NA	NAD(P)-dependent dehydrogenase, short-chain alcohol dehydrogenase family	Diacetyl reductase ((S)-acetoin forming)
Fermentation	unclassified Nesterenkonia	UniRef100_UPI001A91BDD1	5	0.183	0.915	NA	Alcohol dehydrogenase	Mycocerosic acid synthase
Fermentation	Chromohalobacter	UniRef100_UPI001FFC2EAF	8	0.114	0.91	NA	alcohol dehydrogenase	Phthiocerol synthesis polyketide synthase type I PpsC
Fermentation	Halomonas neptunia	UniRef100_UPI001F0F73BE	2	0.453	0.906	NA	zinc-binding alcohol dehydrogenase family protein	Probable oxidoreductase (Zinc-containing alcohol dehydrogenase family)
Fermentation	Kordiimonas marina	UniRef100_UPI001FF58D19	1	0.902	0.902	NA	S-(hydroxymethyl)glutathione dehydrogenase/class III alcohol dehydrogenase	S-(hydroxymethyl)glutathione dehydrogenase
Fermentation	Nitratireductor kimnyeongensis	UniRef100_UPI001CA601B5	2	0.447	0.895	NA	choline dehydrogenase	Alcohol dehydrogenase [acceptor]
Fermentation	Halomonas muralis	UniRef100_A0A1G9ES56	3	0.297	0.89	NA	Alcohol dehydrogenase	S-(Hydroxymethyl)glutathione dehydrogenase
Fermentation	Caulobacter sp. S45	UniRef100_UPI001C20287C	3	0.297	0.89	NA	zinc-binding dehydrogenase	Alcohol dehydrogenase
Fermentation	Gluconacetobacter liquefaciens	UniRef100_A0A370G511	3	0.296	0.887	NA	S-(hydroxymethyl)glutathione dehydrogenase/class III alcohol dehydrogenase	NA
Fermentation	Micromonospora terminaliae	UniRef100_A0A6I5UJS5	1	0.881	0.881	NA	S-(Hydroxymethyl)glutathione dehydrogenase / alcohol dehydrogenase	S-(Hydroxymethyl)glutathione dehydrogenase/alcohol dehydrogenase
Fermentation	Corallococcus sp. CA053C	UniRef100_A0A3A8LCH1	3	0.293	0.88	NA	alcohol dehydrogenase	Alcohol dehydrogenase
Fermentation	Salegentibacter lacus	UniRef100_UPI001CCCBC27	1	0.879	0.879	NA	NAD(P)-dependent dehydrogenase, short-chain alcohol dehydrogenase family	3-alpha-hydroxycholanate dehydrogenase (NADP(+))
Fermentation	Nesterenkonia sp. AY15	UniRef100_UPI001F4C83CD	5	0.175	0.873	NA	Glutathione-dependent formaldehyde dehydrogenase	S-(Hydroxymethyl)glutathione dehydrogenase/alcohol dehydrogenase
Fermentation	Marmoricola scoriae	UniRef100_UPI001E4F6D9D	1	0.87	0.87	NA	Predicted oxidoreductase	Aryl-alcohol dehydrogenase-like predicted oxidoreductase
Fermentation	Algoriphagus boseongensis	UniRef100_A0A4R6T5J4	5	0.174	0.869	NA	Aryl-alcohol dehydrogenase-like predicted oxidoreductase	Aldo_ket_red domain-containing protein
Fermentation	Rubrobacter indicoceani	UniRef100_UPI000E5B249F	5	0.173	0.867	NA	S-(hydroxymethyl)glutathione dehydrogenase/class III alcohol dehydrogenase	S-(hydroxymethyl)glutathione dehydrogenase
Fermentation	Actinopolyspora halophila	UniRef100_UPI000378BD42	1	0.864	0.864	122	NAD-dependent formate dehydrogenase	Formate dehydrogenase
Fermentation	Massilia sp. NEAU-DD11	UniRef100_A0A7X3K6R6	4	0.217	0.864	9760	NADPH:quinone reductase or related Zn-dependent oxidoreductase	Zinc-type alcohol dehydrogenase-like protein
Fermentation	Baekduia soli	UniRef100_A0A5B8U0I8	1	0.862	0.862	NA	alcohol dehydrogenase AdhP	AdhP
Fermentation	Chromohalobacter japonicus	UniRef100_A0A1Q8T8R5	1	0.86	0.86	NA	alcohol dehydrogenase	Probable oxidoreductase (Zinc-containing alcohol dehydrogenase family)
Fermentation	Hydrogenophaga	UniRef100_A0A1L1PMD2	5	0.172	0.859	NA	NAD(P)-dependent dehydrogenase, short-chain alcohol dehydrogenase family	D-beta-hydroxybutyrate dehydrogenase
Fermentation	Chromohalobacter canadensis	UniRef100_UPI001FF3B671	4	0.215	0.859	NA	zinc-binding alcohol dehydrogenase family protein	Zinc-type alcohol dehydrogenase-like protein
Fermentation	Streptomyces pini	UniRef100_A0A1I4AP21	1	0.858	0.858	NA	Threonine dehydrogenase	S-(Hydroxymethyl)glutathione dehydrogenase/alcohol dehydrogenase
Fermentation	Salinisphaera sp.	UniRef100_A0A2E9AMA0	1	0.85	0.85	467	lactate 2-monooxygenase	Lactate 2-monooxygenase
Fermentation	Hoyosella altamirensis	UniRef100_A0A839RGQ0	1	0.849	0.849	NA	alcohol dehydrogenase AdhP	Alcohol dehydrogenase
Fermentation	Sphingomonas sp. KC8	UniRef100_A0A1X9YDF0	1	0.846	0.846	NA	alcohol dehydrogenase	Alcohol dehydrogenase
Fermentation	Mycolicibacterium sp. P1-18	UniRef100_A0A5A7YFA3	1	0.845	0.845	NA	Molecular chaperone GroES	S-(Hydroxymethyl)glutathione dehydrogenase/alcohol dehydrogenase
Fermentation	Microcella flavibacter	UniRef100_UPI0014572B30	1	0.836	0.836	NA	NAD(P)-dependent alcohol dehydrogenase	PKS_ER domain-containing protein
Fermentation	Aureimonas altamirensis DSM 21988	UniRef100_A0A1M6M572	1	0.832	0.832	NA	Zinc-type alcohol dehydrogenase-like protein	Zinc-type alcohol dehydrogenase-like protein
Fermentation	Methylobacterium isbiliense	UniRef100_UPI001EE2BBB2	1	0.831	0.831	NA	zinc-binding alcohol dehydrogenase family protein	Zinc-type alcohol dehydrogenase-like protein
Fermentation	Rubrobacter xylanophilus	UniRef100_UPI001C644A9F	1	0.83	0.83	NA	NAD(P)-dependent dehydrogenase, short-chain alcohol dehydrogenase family	Short-chain dehydrogenase/reductase SDR
Fermentation	Halomonas sp. PR-M31	UniRef100_UPI000650FD1C	1	0.83	0.83	NA	zinc-binding alcohol dehydrogenase	L-threonine 3-dehydrogenase
Fermentation	Spiribacter salinus	UniRef100_A0A540VN99	5	0.166	0.828	NA	alcohol dehydrogenase AdhP	Alcohol dehydrogenase
Fermentation	Marinobacter profundi	UniRef100_A0A2G1UJ08	2	0.413	0.826	NA	Alcohol dehydrogenase	CBS domain-containing protein
Fermentation	Aureimonas jatrophae	UniRef100_A0A1H0F9J6	4	0.204	0.814	NA	NAD(P)-dependent dehydrogenase, short-chain alcohol dehydrogenase family	Uncharacterized oxidoreductase yghA
Fermentation	Acidocella sp. 20-57-95	UniRef100_A0A257Q4W1	3	0.268	0.805	NA	Alcohol dehydrogenase	PKS_ER domain-containing protein
Fermentation	Salinisphaera shabanensis	UniRef100_U2EPA0	4	0.201	0.805	NA	glutathione-dependent formaldehyde dehydrogenase	Alcohol dehydrogenase
Fermentation	Pseudalkalibacillus hwajinpoensis	UniRef100_UPI001CD3DDE5	1	0.803	0.803	NA	NADPH:quinone reductase-like Zn-dependent oxidoreductase	Alcohol dehydrogenase
Fermentation	Micromonospora sp. MH33	UniRef100_A0A2P8B1Z3	1	0.802	0.802	NA	S-(Hydroxymethyl)glutathione dehydrogenase / alcohol dehydrogenase	S-(Hydroxymethyl)glutathione dehydrogenase/alcohol dehydrogenase
Fermentation	Terrabacter sp. Root85	UniRef100_A0A0Q8YQH8	2	0.399	0.798	NA	Alcohol dehydrogenase	Alcohol dehydrogenase
Fermentation	Nocardioides gilvus	UniRef100_UPI000D744442	3	0.261	0.782	13979	NAD(P)-dependent alcohol dehydrogenase	Probable formaldehyde dehydrogenase AdhA
Fermentation	Marinococcus halophilus	UniRef100_A0A510Y6I7	3	0.257	0.772	NA	S-(Hydroxymethyl)glutathione dehydrogenase / alcohol dehydrogenase	S-(Hydroxymethyl)glutathione dehydrogenase
Fermentation	Salinisphaera shabanensis E1L3A	UniRef100_U2FUG1	4	0.191	0.763	NA	glutathione-dependent formaldehyde dehydrogenase	Alcohol dehydrogenase
Fermentation	Serpentinimonas raichei	UniRef100_A0A060NRR7	10	0.076	0.761	NA	NAD(P)-dependent dehydrogenase, short-chain alcohol dehydrogenase family	Glucose 1-dehydrogenase 4
Fermentation	Geodermatophilus daqingensis	UniRef100_A0A853CAV6	1	0.761	0.761	NA	NAD(P)-dependent dehydrogenase (Short-subunit alcohol dehydrogenase family)	Putative dehydrogenase
Fermentation	Geodermatophilus ruber	UniRef100_A0A1I4AHR8	1	0.758	0.758	NA	NAD(P)-dependent dehydrogenase, short-chain alcohol dehydrogenase family	3-oxoacyl-(Acyl-carrier-protein) reductase
Fermentation	Halobacillus litoralis	UniRef100_A0A410MBM1	2	0.509	0.756	NA	S-(Hydroxymethyl)glutathione dehydrogenase / alcohol dehydrogenase	Glutathione-dependent formaldehyde dehydrogenase
Fermentation	Bradyrhizobium erythrophlei	UniRef100_A0A1M5TQ91	1	0.75	0.75	NA	Alcohol dehydrogenase (Cytochrome c)	Alcohol dehydrogenase (Cytochrome c)
Fermentation	Salimicrobium flavidum	UniRef100_A0A1N7IZX2	6	0.166	0.743	NA	Alcohol dehydrogenase, class IV	Fe-ADH domain-containing protein
Fermentation	Halomonas sp. A40-4	UniRef100_A0A7T0RG68	4	0.185	0.74	NA	Zn-binding dehydrogenase	Alcohol dehydrogenase
Fermentation	Murinocardiopsis flavida	UniRef100_A0A2P8DSB3	3	0.246	0.738	NA	Aryl-alcohol dehydrogenase-like predicted oxidoreductase	General stress protein 69
Fermentation	Halomonas anticariensis FP35 = DSM 16096	UniRef100_S2KL25	6	0.123	0.737	NA	Alcohol dehydrogenase	Phthiocerol synthesis polyketide synthase type I PpsC
Fermentation	unclassified Devosia	UniRef100_UPI0015574AC5	5	0.147	0.733	NA	S-(hydroxymethyl)glutathione dehydrogenase/class III alcohol dehydrogenase	NA
Fermentation	Dehalococcoidia bacterium	UniRef100_A0A2D6N4Z0	2	0.362	0.724	NA	NAD(P)-dependent alcohol dehydrogenase	PKS_ER domain-containing protein
Fermentation	Pseudosulfitobacter sp. DSM 107133	UniRef100_UPI000DF16EAA	3	0.241	0.723	NA	ABC transporter, substrate binding protein, PQQ-dependent alcohol dehydrogenase system	ANF_receptor domain-containing protein
Fermentation	Prescottella equi	UniRef100_UPI0009C19118	2	0.383	0.719	NA	glutathione-dependent formaldehyde dehydrogenase	S-(Hydroxymethyl)glutathione dehydrogenase/alcohol dehydrogenase
Fermentation	Cellulomonas sp. WB94	UniRef100_A0A2T9XMZ0	1	0.715	0.715	18369	Alcohol dehydrogenase	NA
Fermentation	Aquamicrobium sp. LC103	UniRef100_A0A4U6C0P8	2	0.353	0.706	NA	bifunctional rhamnulose-1-phosphate aldolase/short-chain dehydrogenase	Bifunctional rhamnulose-1-phosphate aldolase/alcohol dehydrogenase RhaD
Fermentation	Shimia biformata	UniRef100_UPI0019508781	5	0.141	0.703	NA	S-(hydroxymethyl)glutathione dehydrogenase/class III alcohol dehydrogenase	Alcohol dehydrogenase class-3
Fermentation	Pseudonocardia hydrocarbonoxydans	UniRef100_A0A4Y3WND8	3	0.228	0.685	NA	NDMA-dependent alcohol dehydrogenase	NDMA-dependent alcohol dehydrogenase, Rxyl_3153 family
Fermentation	Dactylosporangium siamense	UniRef100_UPI0019457566	1	0.679	0.679	NA	glutathione-dependent formaldehyde dehydrogenase	S-(Hydroxymethyl)glutathione dehydrogenase/alcohol dehydrogenase
Fermentation	Marinobacterium rhizophilum	UniRef100_UPI0003A991EC	1	0.678	0.678	NA	SDR family oxidoreductase	NAD(P)-dependent dehydrogenase, short-chain alcohol dehydrogenase family
Fermentation	Marinococcus luteus	UniRef100_A0A1H2UG63	2	0.339	0.678	NA	Aryl-alcohol dehydrogenase	PKS_ER domain-containing protein
Fermentation	Planctomonas psychrotolerans	UniRef100_UPI00123B2980	1	0.677	0.677	NA	aldo/keto reductase	Putative oxidoreductase, aryl-alcohol dehydrogenase like protein
Fermentation	Halomonas pacifica	UniRef100_UPI0018DB85B8	1	0.675	0.675	NA	S-(hydroxymethyl)glutathione dehydrogenase/class III alcohol dehydrogenase	S-(hydroxymethyl)glutathione dehydrogenase
Fermentation	Komagataeibacter	UniRef100_UPI0002EDAE4D	2	0.337	0.674	NA	S-(hydroxymethyl)glutathione dehydrogenase/class III alcohol dehydrogenase	S-(hydroxymethyl)glutathione dehydrogenase
Fermentation	Actinomycetia bacterium	UniRef100_A0A2N5KKT4	2	0.348	0.67	NA	Alcohol dehydrogenase catalytic domain-containing protein	PKS_ER domain-containing protein
Fermentation	uncultured Chloroflexia bacterium	UniRef100_A0A6J4JGU0	3	0.223	0.669	NA	Bifunctional protein: zinc-containing alcohol dehydrogenase quinone oxidoreductase ( NADPH:quinone reductase) Similar to arginate lyase	Quinone oxidoreductase 1
Fermentation	Rubrobacter marinus	UniRef100_A0A6G8PSZ7	2	0.344	0.669	NA	NDMA-dependent alcohol dehydrogenase	Alcohol dehydrogenase B
Fermentation	Gordonia sp. SID5947	UniRef100_A0A7K2HWD1	1	0.668	0.668	NA	Alcohol dehydrogenase catalytic domain-containing protein	S-(Hydroxymethyl)glutathione dehydrogenase/alcohol dehydrogenase
Fermentation	Rhodococcus sp. 1163	UniRef100_A0A1X0U7W6	1	0.664	0.664	18369	Alcohol dehydrogenase	NA
Fermentation	Rubrobacteraceae bacterium	UniRef100_A0A838KUH2	3	0.321	0.659	17067	Iron-containing alcohol dehydrogenase	Alcohol dehydrogenase
Fermentation	Nesterenkonia sp. AY15	UniRef100_UPI001F4CAA44	3	0.219	0.655	NA	alcohol dehydrogenase AdhP	Zn-dependent alcohol dehydrogenase
Fermentation	Cognatishimia sp. MH4019	UniRef100_UPI001CD7B31F	3	0.216	0.649	NA	alcohol dehydrogenase AdhP	Alcohol dehydrogenase
Fermentation	Rhizobium sp. CFBP 13726	UniRef100_UPI00177FA79D	1	0.648	0.648	NA	Alcohol dehydrogenase	Long-chain-alcohol dehydrogenase 1
Fermentation	Cryobacterium sp. Y11	UniRef100_UPI001E44EB6D	2	0.382	0.64	NA	alcohol dehydrogenase catalytic domain-containing protein	L-iditol 2-dehydrogenase
Fermentation	Streptomyces bauhiniae	UniRef100_A0A7K3QMC3	4	0.159	0.638	NA	Glutathione-dependent formaldehyde dehydrogenase	S-(Hydroxymethyl)glutathione dehydrogenase/alcohol dehydrogenase
Fermentation	Methylobacterium sp. WL9	UniRef100_A0A5C8U2B4	1	0.627	0.627	NA	Putative zinc-type alcohol dehydrogenase-like protein	NADP-dependent alcohol dehydrogenase C 1
Fermentation	Rhodoligotrophos defluvii	UniRef100_UPI0010C93E86	1	0.614	0.614	NA	glutathione-dependent formaldehyde dehydrogenase	Alcohol dehydrogenase
Fermentation	Candidatus Laterigemmans baculatus	UniRef100_UPI001F39AFC9	1	0.601	0.601	NA	PQQ-like beta-propeller repeat protein	Quinohemoprotein alcohol dehydrogenase ADH IIB
Fermentation	Conexibacter woesei	UniRef100_UPI0004141E95	2	0.299	0.599	18382	NAD(P)-dependent alcohol dehydrogenase	Alcohol dehydrogenase
Fermentation	Rubrobacter tropicus	UniRef100_A0A6G8QA36	1	0.596	0.596	NA	Iron-containing alcohol dehydrogenase	Fe-ADH domain-containing protein
Fermentation	Salegentibacter sp. BDJ18	UniRef100_UPI001AAFAA7D	1	0.595	0.595	NA	NAD(P)-dependent dehydrogenase, short-chain alcohol dehydrogenase family	3-alpha-hydroxycholanate dehydrogenase (NADP(+))
Fermentation	Pseudomonas dryadis	UniRef100_A0A4Q9R1W2	1	0.589	0.589	NA	Alcohol dehydrogenase	Alcohol dehydrogenase
Fermentation	Nocardioides salarius	UniRef100_UPI0018797F7E	1	0.588	0.588	NA	NAD(P)-dependent alcohol dehydrogenase	Alcohol dehydrogenase
Fermentation	Halomonas sp. THAF12	UniRef100_A0A5P9HBG6	6	0.098	0.585	NA	Zinc-type alcohol dehydrogenase-like protein	Zinc-containing alcohol dehydrogenase quinone oxidoreductase (NADPH:quinone reductase)
Fermentation	Acidisphaera sp. L21	UniRef100_UPI001C207B44	1	0.584	0.584	NA	alcohol dehydrogenase catalytic domain-containing protein	alcohol dehydrogenase catalytic domain-containing protein
Fermentation	Thalassobacillus devorans	UniRef100_UPI0011DCE160	4	0.14	0.559	16	L-lactate dehydrogenase	L-lactate dehydrogenase
Fermentation	Roseimaritima ulvae	UniRef100_A0A5B9QWT3	1	0.558	0.558	NA	Outer membrane biogenesis protein BamB	Quinohemoprotein alcohol dehydrogenase ADH IIB
Fermentation	Nocardiopsis salina	UniRef100_UPI0004774299	1	0.554	0.554	NA	alcohol dehydrogenase catalytic domain-containing protein	Glutathione-independent formaldehyde dehydrogenase
Fermentation	Chthoniobacterales bacterium	UniRef100_A0A7W1KQM2	1	0.551	0.551	NA	NAD(P)-dependent alcohol dehydrogenase	PKS_ER domain-containing protein
Fermentation	Gluconacetobacter aggeris	UniRef100_A0A7W4NY69	2	0.275	0.55	NA	S-(hydroxymethyl)glutathione dehydrogenase/class III alcohol dehydrogenase	NA
Fermentation	Stutzerimonas stutzeri	UniRef100_UPI000C9B8F48	2	0.268	0.537	NA	Putative enzyme	Short-chain alcohol dehydrogenase
Fermentation	Ruegeria sp. THAF57	UniRef100_A0A6V6ZSU0	4	0.132	0.53	NA	Alcohol dehydrogenase [acceptor]	Oxygen-dependent choline dehydrogenase
Fermentation	Tamaricihabitans halophyticus	UniRef100_A0A4V2STB8	1	0.522	0.522	NA	NAD(P)-dependent dehydrogenase (Short-subunit alcohol dehydrogenase family)	(S)-1-Phenylethanol dehydrogenase
Fermentation	Streptomyces sulphureus	UniRef100_UPI00037CB542	2	0.256	0.513	NA	glutathione-dependent formaldehyde dehydrogenase	S-(Hydroxymethyl)glutathione dehydrogenase/alcohol dehydrogenase
Fermentation	Micromonospora sp. HM5-17	UniRef100_A0A3N2P978	2	0.255	0.51	NA	NAD(P)-dependent alcohol dehydrogenase	PKS_ER domain-containing protein
Fermentation	Rubrobacter marinus	UniRef100_A0A6G8PT88	1	0.493	0.493	NA	Alcohol dehydrogenase	2-desacetyl-2-hydroxyethyl bacteriochlorophyllide A dehydrogenase
Fermentation	Paracoccus liaowanqingii	UniRef100_A0A4Z1CSW1	2	0.247	0.491	NA	Zinc-binding alcohol dehydrogenase family protein	Dehydrogenase
Fermentation	Halomonas xianhensis	UniRef100_A0A1I2ZQ09	1	0.486	0.486	NA	NAD(P)-dependent dehydrogenase, short-chain alcohol dehydrogenase family	3-hydroxyacyl-CoA dehydrogenase type-2
Fermentation	Azospirillum rugosum	UniRef100_UPI001AEA39E8	3	0.161	0.484	NA	NAD(P)-dependent alcohol dehydrogenase	NADPH:quinone reductase
Fermentation	Chloroflexia bacterium	UniRef100_A0A7V9D389	2	0.242	0.484	NA	Zinc-binding alcohol dehydrogenase family protein	L-galactonate-5-dehydrogenase
Fermentation	Reyranella soli	UniRef100_A0A512NR09	2	0.335	0.478	NA	Dehydrogenase	Iron-containing alcohol dehydrogenase
Fermentation	Rhodococcus koreensis	UniRef100_UPI001F123C0C	1	0.474	0.474	NA	Bifunctional protein: zinc-containing alcohol dehydrogenase quinone oxidoreductase ( NADPH:quinone reductase) Similar to arginate lyase	Bifunctional protein: zinc-containing alcohol dehydrogenase quinone oxidoreductase ( NADPH:quinone reductase) Similar to arginate lyase
Fermentation	uncultured Rubrobacteraceae bacterium	UniRef100_A0A6J4QCX4	1	0.469	0.469	NA	S-(hydroxymethyl)glutathione dehydrogenase/class III alcohol dehydrogenase	S-(hydroxymethyl)glutathione dehydrogenase
Fermentation	Rhodococcus sp. ENV425	UniRef100_UPI000C9CB5BC	1	0.466	0.466	NA	oxidoreductase	Alcohol dehydrogenase
Fermentation	Oricola sp. NBU1457	UniRef100_UPI001865A87E	4	0.116	0.463	NA	alcohol dehydrogenase catalytic domain-containing protein	(R,R)-butanediol dehydrogenase/meso-butanediol dehydrogenase/diacetyl reductase
Fermentation	Roseobacteraceae	UniRef100_UPI001C43EC5F	1	0.462	0.462	NA	S-(hydroxymethyl)glutathione dehydrogenase/class III alcohol dehydrogenase	Alcohol dehydrogenase class-3
Fermentation	unclassified Paracoccus (in: Bacteria)	UniRef100_UPI000C0B3B97	1	0.455	0.455	NA	S-(hydroxymethyl)glutathione dehydrogenase/class III alcohol dehydrogenase	Alcohol dehydrogenase class-3
Fermentation	Nocardioides guangzhouensis	UniRef100_A0A4Q4ZNC8	1	0.455	0.455	NA	NAD(P)-dependent alcohol dehydrogenase	Alcohol dehydrogenase
Fermentation	Actinomycetia bacterium	UniRef100_A0A2N5KT24	1	0.448	0.448	96	Iron-containing alcohol dehydrogenase	Glycerol-1-phosphate dehydrogenase [NAD(P)]
Fermentation	Aquincola tertiaricarbonis	UniRef100_UPI0020236A82	5	0.089	0.447	NA	NAD(P)-dependent alcohol dehydrogenase	Alcohol dehydrogenase
Fermentation	Halomonas titanicae	UniRef100_UPI001142FF4F	2	0.215	0.429	NA	alcohol dehydrogenase	Probable oxidoreductase (Zinc-containing alcohol dehydrogenase family)
Fermentation	Blastococcus sp. URHD0036	UniRef100_UPI00049684DD	1	0.427	0.427	NA	NAD(P)-dependent dehydrogenase, short-chain alcohol dehydrogenase family	3-hydroxyacyl-CoA dehydrogenase
Fermentation	Halomonas cupida	UniRef100_A0A1M7MKC1	1	0.418	0.418	NA	NAD(P)-dependent dehydrogenase, short-chain alcohol dehydrogenase family	2-dehydro-3-deoxy-D-gluconate 5-dehydrogenase
Fermentation	Microbacterium schleiferi	UniRef100_UPI001D1781B1	1	0.416	0.416	NA	NA	Threonine dehydrogenase-like Zn-dependent dehydrogenase
Fermentation	Salinisphaera orenii MK-B5	UniRef100_A0A423PKA6	4	0.103	0.413	467	Lactate 2-monooxygenase	Lactate 2-monooxygenase
Fermentation	Halovibrio salipaludis	UniRef100_A0A2A2F5M1	1	0.401	0.401	NA	Alcohol dehydrogenase	Phthiocerol synthesis polyketide synthase type I PpsC
Fermentation	Actinomycetia bacterium	UniRef100_A0A662DPP2	4	0.099	0.398	NA	NAD(P)-dependent alcohol dehydrogenase	Mycocerosic acid synthase
Fermentation	Noviherbaspirillum sedimenti	UniRef100_A0A3A3G384	2	0.199	0.398	NA	NAD(P)-dependent alcohol dehydrogenase	NADP-dependent alcohol dehydrogenase C 1
Fermentation	Gramella portivictoriae	UniRef100_UPI00040C65AA	1	0.398	0.398	NA	Alcohol dehydrogenase/propanol-preferring alcohol dehydrogenase	Alcohol dehydrogenase
Fermentation	Salinisphaera sp.	UniRef100_A0A2E0IXX3	3	0.167	0.396	467	Lactate 2-monooxygenase	Lactate 2-monooxygenase
Fermentation	Cumulibacter soli	UniRef100_UPI0010686C53	3	0.132	0.395	NA	alcohol dehydrogenase catalytic domain-containing protein	PKS_ER domain-containing protein
Fermentation	Miltoncostaea marina	UniRef100_UPI001C3DFC03	4	0.097	0.39	NA	alcohol dehydrogenase catalytic domain-containing protein	NA
Fermentation	Salegentibacter salarius	UniRef100_A0A2N0U2Z4	2	0.205	0.386	NA	Zinc-type alcohol dehydrogenase-like protein	Zinc-type alcohol dehydrogenase-like protein
Fermentation	Spirosoma montaniterrae	UniRef100_A0A1P9WV97	2	0.193	0.386	NA	Zn-dependent alcohol dehydrogenase	L-galactonate-5-dehydrogenase
Fermentation	Micromonospora globispora	UniRef100_A0A317JS31	4	0.092	0.369	NA	Alcohol dehydrogenase GroES-associated	NA
Fermentation	Comamonas sp. 26	UniRef100_A0A2G6ZK02	7	0.053	0.368	NA	alcohol dehydrogenase	Quinone oxidoreductase
Fermentation	Luteimonas chenhongjianii	UniRef100_A0A290XC23	2	0.184	0.367	23259	Threonine dehydrogenase or related Zn-dependent dehydrogenase	Alcohol dehydrogenase
Fermentation	Halomicronema sp. CCY15110	UniRef100_UPI001EF375DE	1	0.367	0.367	NA	NAD(P)-dependent alcohol dehydrogenase	NADPH:quinone reductase/Zn-dependent oxidoreductase
Fermentation	Methylobacterium sp. UNC378MF	UniRef100_A0A1G5T6F1	1	0.362	0.362	NA	NADPH:quinone oxidoreductase	Putative quinone oxidoreductases (NADPH) and Zn-dependent alcohol dehydrogenases
Fermentation	Brevirhabdus pacifica	UniRef100_A0A1U7DG02	2	0.181	0.362	NA	NAD(P)-dependent dehydrogenase (Short-subunit alcohol dehydrogenase family)	Uncharacterized oxidoreductase YhdF
Fermentation	Micromonospora chersina	UniRef100_A0A1C6U3Y1	1	0.358	0.358	NA	Alcohol dehydrogenase	Secondary alcohol dehydrogenase
Fermentation	Halomonas nanhaiensis	UniRef100_A0A3S0WAU0	1	0.356	0.356	NA	Alcohol dehydrogenase	Phthiocerol synthesis polyketide synthase type I PpsC
Fermentation	Caldilinea aerophila	UniRef100_A0A7C1JHX3	4	0.089	0.354	4073	acetaldehyde dehydrogenase (acetylating)	Acetaldehyde dehydrogenase
Fermentation	Halomonas sp. JB380	UniRef100_A0A1R4HSK3	1	0.344	0.344	NA	alcohol dehydrogenase	Phthiocerol synthesis polyketide synthase type I PpsC
Fermentation	Niveispirillum sp. SYP-B3756	UniRef100_A0A6N7JJE1	1	0.341	0.341	NA	NAD(P)-dependent dehydrogenase, short-chain alcohol dehydrogenase family	3-oxoacyl-[acyl-carrier-protein] reductase FabG
Fermentation	Rhizobium skierniewicense	UniRef100_A0A7W6C3W6	2	0.169	0.339	NA	Aryl-alcohol dehydrogenase	Aryl-alcohol dehydrogenase
Fermentation	Chloroflexi bacterium	UniRef100_A0A535H0N0	1	0.337	0.337	18382	NAD(P)-dependent alcohol dehydrogenase	Alcohol dehydrogenase
Fermentation	Marinobacter changyiensis	UniRef100_UPI001264C5F1	2	0.212	0.331	NA	NADPH:quinone oxidoreductase family protein	Putative quinone oxidoreductases (NADPH) and Zn-dependent alcohol dehydrogenases
Fermentation	Halomonas ilicicola DSM 19980	UniRef100_A0A1M4U7N3	1	0.324	0.324	22215	NAD(P)-dependent dehydrogenase, short-chain alcohol dehydrogenase family	2-dehydro-3-deoxy-D-gluconate 5-dehydrogenase
Fermentation	Aurantimonas coralicida	UniRef100_UPI001D18CBE5	2	0.188	0.321	NA	Zinc-type alcohol dehydrogenase-like protein	Zinc-type alcohol dehydrogenase-like protein
Fermentation	Algoriphagus antarcticus	UniRef100_A0A3E0DJ84	2	0.174	0.32	NA	Aryl-alcohol dehydrogenase-like predicted oxidoreductase	Aldo_ket_red domain-containing protein
Fermentation	Candidatus Marinimicrobia bacterium MT.SAG.3	UniRef100_A0A4Y8I6U7	3	0.104	0.311	NA	NAD(P)-dependent alcohol dehydrogenase	NA
Fermentation	Kibdelosporangium sp. MJ126-NF4	UniRef100_A0A0K3B841	1	0.309	0.309	NA	3-oxoacyl-[acyl-carrier protein] reductase	NAD(P)-dependent dehydrogenase (Short-subunit alcohol dehydrogenase family)
Fermentation	Mycobacterium gastri	UniRef100_A0A1X1VHE1	1	0.304	0.304	NA	Alcohol dehydrogenase	Probable alcohol dehydrogenase adh
Fermentation	Methylobacterium sp. J-030	UniRef100_UPI001FB97989	1	0.303	0.303	NA	Choline dehydrogenase	Alcohol dehydrogenase (Acceptor)
Fermentation	Methylobacterium mesophilicum SR1.6/6	UniRef100_A0A6B9G0H0	1	0.297	0.297	NA	NADPH:quinone oxidoreductase	Putative quinone oxidoreductases (NADPH) and Zn-dependent alcohol dehydrogenases
Fermentation	Sulfitobacter undariae	UniRef100_A0A7W6E555	3	0.097	0.292	NA	NAD(P)-dependent dehydrogenase (Short-subunit alcohol dehydrogenase family)	3-oxoacyl-[acyl-carrier-protein] reductase FabG
Fermentation	Nocardioides sp. CF8	UniRef100_R7Y3J6	2	0.194	0.285	NA	Alcohol dehydrogenase	Quinone oxidoreductase 1
Fermentation	Idiomarina tyrosinivorans	UniRef100_A0A432ZLK0	1	0.285	0.285	NA	S-(hydroxymethyl)glutathione dehydrogenase/class III alcohol dehydrogenase	S-(hydroxymethyl)glutathione dehydrogenase
Fermentation	Pseudonocardia	UniRef100_A0A1Q8LA32	3	0.095	0.284	13979	Alcohol dehydrogenase	NADP-dependent alcohol dehydrogenase C
Fermentation	Salinisphaera sp.	UniRef100_A0A2E0IVZ8	2	0.159	0.278	NA	Alcohol dehydrogenase	Alcohol dehydrogenase
Fermentation	Rhodococcus rhodochrous	UniRef100_A0A1X7JS96	1	0.277	0.277	NA	Zinc binding alcohol dehydrogenase	PKS_ER domain-containing protein
Fermentation	Solihabitans fulvus	UniRef100_A0A5B2XIF6	1	0.267	0.267	NA	Zinc-binding dehydrogenase	Alcohol dehydrogenase zinc-binding domain protein
Fermentation	Geodermatophilus bullaregiensis	UniRef100_UPI00195D1DFE	4	0.065	0.26	23107	Aryl-alcohol dehydrogenase (NADP+)	General stress protein 69
Fermentation	Pseudoduganella lutea	UniRef100_A0A4P6L4T7	1	0.248	0.248	9760	Zinc-type alcohol dehydrogenase-like protein	Zinc-type alcohol dehydrogenase-like protein
Fermentation	Rubrobacter tropicus	UniRef100_A0A6G8QAK9	1	0.242	0.242	18369	Zinc-binding dehydrogenase	Alcohol dehydrogenase
Fermentation	Nocardiopsis salina	UniRef100_UPI000349A37D	1	0.238	0.238	NA	alcohol dehydrogenase	PKS_ER domain-containing protein
Fermentation	Methylobacterium sp. J-088	UniRef100_UPI001FBBCCF5	1	0.236	0.236	NA	glutathione-dependent formaldehyde dehydrogenase	Alcohol dehydrogenase
Fermentation	Comamonadaceae bacterium	UniRef100_A0A4Q3RB22	1	0.233	0.233	9760	Zinc-type alcohol dehydrogenase-like protein	Zinc-type alcohol dehydrogenase-like protein
Fermentation	Marinobacter caseinilyticus	UniRef100_UPI00140C284E	1	0.232	0.232	NA	S-(hydroxymethyl)glutathione dehydrogenase/class III alcohol dehydrogenase	NA
Fermentation	Salinisphaera sp.	UniRef100_A0A2E0J1L7	1	0.224	0.224	NA	quinone oxidoreductase	Alcohol dehydrogenase zinc-containing protein
Fermentation	Halomonas axialensis	UniRef100_A0A455VE62	1	0.22	0.22	NA	Alcohol dehydrogenase	Phthiocerol synthesis polyketide synthase type I PpsC
Fermentation	Mumia zhuanghuii	UniRef100_A0A5Q6RY30	3	0.072	0.217	467	Lactate 2-monooxygenase	L-lactate dehydrogenase (Cytochrome)/lactate 2-monooxygenase
Fermentation	Nesterenkonia sandarakina	UniRef100_A0A2T0YJ19	1	0.216	0.216	NA	Propanol-preferring alcohol dehydrogenase	Alcohol dehydrogenase
Fermentation	Gimesia maris	UniRef100_A0A517XA23	1	0.212	0.212	NA	serine/threonine protein kinase	Quinohemoprotein alcohol dehydrogenase ADH IIB
Fermentation	Salegentibacter sp. 24	UniRef100_A0A4V3BU06	1	0.212	0.212	NA	Aryl-alcohol dehydrogenase-like predicted oxidoreductase	Pyridoxine 4-dehydrogenase
Fermentation	Candidatus Moranbacteria bacterium	UniRef100_A0A5C7L2Y6	1	0.209	0.209	NA	Zinc-binding alcohol dehydrogenase family protein	Zinc-type alcohol dehydrogenase
Fermentation	unclassified Halomonas	UniRef100_UPI001EF67032	1	0.199	0.199	19745	Alcohol dehydrogenase	Acrylyl-CoA reductase AcuI
Fermentation	unclassified Nesterenkonia	UniRef100_UPI001F4C6C84	1	0.193	0.193	13979	PKS_ER domain-containing protein	Cinnamyl alcohol dehydrogenase/reductase @ Alcohol dehydrogenase
Fermentation	Nocardioides marinus	UniRef100_A0A7Y9YBM6	1	0.187	0.187	NA	Aryl-alcohol dehydrogenase-like predicted oxidoreductase	General stress protein 69
Fermentation	Methylobacterium radiotolerans	UniRef100_UPI00041CA8C5	1	0.181	0.181	NA	alcohol dehydrogenase	NAD-dependent methanol dehydrogenase
Fermentation	Actinomadura alba	UniRef100_UPI00164EFD7B	1	0.18	0.18	NA	zinc-dependent alcohol dehydrogenase family protein	Alcohol dehydrogenase
Fermentation	Paracoccus yeei	UniRef100_A0A2D2C7G6	2	0.081	0.163	NA	bifunctional rhamnulose-1-phosphate aldolase/short-chain dehydrogenase	Bifunctional rhamnulose-1-phosphate aldolase/alcohol dehydrogenase RhaD
Fermentation	Endozoicomonas sp. G2_2	UniRef100_UPI001ADBD0F1	1	0.163	0.163	NA	Zinc-binding alcohol dehydrogenase	PKS_ER domain-containing protein
Fermentation	Methylobacterium sp. yr668	UniRef100_A0A1I6S097	1	0.162	0.162	NA	zinc-binding alcohol dehydrogenase family protein	Zinc-type alcohol dehydrogenase-like protein
Fermentation	Prescottella equi	UniRef100_UPI00111C2BDA	2	0.079	0.158	NA	short-chain dehydrogenase	NAD(P)-dependent dehydrogenase (Short-subunit alcohol dehydrogenase family)
Fermentation	unclassified Roseovarius	UniRef100_A0A5E7Z337	2	0.073	0.145	NA	S-(hydroxymethyl)glutathione dehydrogenase/class III alcohol dehydrogenase	Alcohol dehydrogenase class-3
Fermentation	Chromohalobacter salexigens	UniRef100_A0A4Q0HK96	1	0.135	0.135	NA	NAD(P)-dependent alcohol dehydrogenase	Putative D-xylulose reductase
Fermentation	Actinomycetia bacterium	UniRef100_A0A7W1D4A3	1	0.133	0.133	18382	NAD(P)-dependent alcohol dehydrogenase	Alcohol dehydrogenase
Fermentation	Mycobacteriaceae	UniRef100_A0A5Q5BMB4	1	0.13	0.13	NA	alcohol dehydrogenase	Zn-dependent alcohol dehydrogenase
Fermentation	Methylobacterium sp. B1	UniRef100_UPI00034AF30C	1	0.127	0.127	NA	alcohol dehydrogenase	NAD-dependent methanol dehydrogenase
Fermentation	Actinomycetospora endophytica	UniRef100_UPI001E4FF22A	1	0.125	0.125	NA	alcohol dehydrogenase catalytic domain-containing protein	NA
Fermentation	Arthrobacter sp. H20	UniRef100_UPI00047AE87B	2	0.062	0.123	NA	zinc-binding dehydrogenase	Alcohol dehydrogenase
Fermentation	Halomonas alimentaria	UniRef100_A0A7X4W5Q4	1	0.122	0.122	NA	S-(hydroxymethyl)glutathione dehydrogenase/class III alcohol dehydrogenase	S-(hydroxymethyl)glutathione dehydrogenase
Fermentation	Actinoplanes italicus	UniRef100_A0A2T0JYY6	2	0.059	0.119	467	Isopentenyl diphosphate isomerase/L-lactate dehydrogenase-like FMN-dependent dehydrogenase	L-lactate dehydrogenase (Cytochrome)/lactate 2-monooxygenase
Fermentation	Rhodococcus sp. KBS0724	UniRef100_A0A554QY92	2	0.054	0.108	NA	S-(Hydroxymethyl)mycothiol dehydrogenase	Alcohol dehydrogenase
Fermentation	Bradyrhizobium canariense	UniRef100_A0A1H2AZ29	1	0.104	0.104	NA	Choline dehydrogenase	Alcohol dehydrogenase [acceptor]
Fermentation	Nesterenkonia sp. AN1	UniRef100_UPI000448F0D2	1	0.104	0.104	NA	Propanol-preferring alcohol dehydrogenase	Alcohol dehydrogenase
Fermentation	Friedmanniella luteola	UniRef100_A0A1H1ZJM0	1	0.094	0.094	467	FMN-dependent dehydrogenase, includes L-lactate dehydrogenase and type II isopentenyl diphosphate isomerase	L-lactate dehydrogenase (Cytochrome)/lactate 2-monooxygenase
Fermentation	Alphaproteobacteria bacterium HT1-32	UniRef100_A0A7X2FSX6	1	0.069	0.069	NA	Choline dehydrogenase	Alcohol dehydrogenase (Acceptor)
Fermentation	Halomonas urmiana	UniRef100_A0A5R8MKJ6	1	0.064	0.064	18369	Alcohol dehydrogenase	NA
Fermentation	Nitriliruptor sp.	UniRef100_A0A651GJR9	1	0.059	0.059	NA	Zn-dependent oxidoreductase	Alcohol dehydrogenase
