# Supplementary material for: Metagenomic Analysis of a Concrete Bridge Reveals a Microbial Community Dominated by Halophilic Bacteria and Archaea
Source: Microbiol Spectr. 2023 Jul 5;11(4):e05112-22. doi: 10.1128/spectrum.05112-22 (PMC10434110; doi:10.1128/spectrum.05112-22)
Supplement: Supplemental file 5 — File S5. Download spectrum.05112-22-s0008.xlsx, XLSX file, 0.01 MB [file spectrum.05112-22-s0008.xlsx]

## Sheet: Sheet1
process	taxa	target	num_seqs_aligned	percent_of_gene_covered	coverage_depth	kegg_orthology_id	uniref90_product	uniref50_product
Bioflims	Halomonas sp. M20	UniRef100_UPI001D0B5FE5	34	0.992	23.429	11931	poly-beta-1,6-N-acetyl-D-glucosamine N-deacetylase PgaB	Poly-beta-1,6-N-acetyl-D-glucosamine N-deacetylase PgaB
Bioflims	Chelativorans sp. ZYF759	UniRef100_UPI00145FC2F6	30	0.628	16.708	13654	GntR family transcriptional regulator	Transcriptional regulator, GntR family
Bioflims	Marinococcus luteus	UniRef100_A0A1H2Q4T4	18	1	16.527	NA	Cell fate regulator YlbF, YheA/YmcA/DUF963 family (Controls sporulation, competence, biofilm development)	NA
Bioflims	Oxalobacteraceae bacterium OM1	UniRef100_A0A4Y9QG92	24	0.636	10.644	NA	biofilm regulation diguanylate cyclase SiaD	GGDEF domain-containing protein
Bioflims	Halomonas utahensis	UniRef100_UPI000984B1BD	9	0.968	8.714	NA	glycosyltransferase family 2 protein	Biofilm PGA synthesis N-glycosyltransferase PgaC
Bioflims	Pseudomonas indica	UniRef100_UPI000BABC5B5	9	0.907	8.165	NA	Glycosyltransferase, catalytic subunit of cellulose synthase and poly-beta-1,6-N-acetylglucosamine synthase	Biofilm PGA synthesis N-glycosyltransferase PgaC
Bioflims	Nesterenkonia sp. AN1	UniRef100_UPI0004BB6015	6	0.986	5.917	NA	Cyclic-di-GMP-binding biofilm dispersal mediator protein	SDR family oxidoreductase
Bioflims	Nesterenkonia halotolerans	UniRef100_UPI00178B305C	6	0.765	4.59	NA	Cyclic-di-GMP-binding biofilm dispersal mediator protein	SDR family oxidoreductase
Bioflims	Paracoccus sp. SM22M-07	UniRef100_A0A1L9BN22	4	0.99	3.942	NA	DNA-binding transcriptional regulator, ArsR family	Biofilm growth-associated repressor
Bioflims	Gramella aestuarii	UniRef100_A0A7K1LR71	9	0.417	3.749	NA	Cell fate regulator YaaT, PSP1 superfamily (controls sporulation, competence, biofilm development)	PSP1 C-terminal domain-containing protein
Bioflims	Marinococcus halophilus	UniRef100_A0A510Y1S9	11	0.411	3.452	NA	Cell fate regulator YlbF, YheA/YmcA/DUF963 family (Controls sporulation, competence, biofilm development)	NA
Bioflims	Noviherbaspirillum aerium	UniRef100_UPI00124ECEED	4	0.665	2.593	7315	biofilm regulation protein phosphatase SiaA	Histidine kinase
Bioflims	Jannaschia formosa	UniRef100_UPI000E1C0095	3	0.848	2.543	NA	metalloregulator ArsR/SmtB family transcription factor	Biofilm growth-associated repressor
Bioflims	Pseudorhodoplanes sinuspersici	UniRef100_A0A1W6ZQE3	5	0.478	2.389	NA	DNA-binding global transcriptional regulator BolA, affects cell shape, cell division and biofilm formation	Cell division protein BolA
Bioflims	Noviherbaspirillum aridicola	UniRef100_UPI001C815317	4	0.548	2.192	NA	biofilm regulation diguanylate cyclase SiaD	GGDEF domain-containing protein
Bioflims	Noviherbaspirillum denitrificans	UniRef100_A0A254TEL8	3	0.565	1.696	7315	biofilm regulation protein phosphatase SiaA	Histidine kinase
Bioflims	Nocardioides euryhalodurans	UniRef100_A0A4P7GKQ5	4	0.509	1.591	1005	LytR family transcriptional regulator	Biofilm regulatory protein A
Bioflims	Nakamurella multipartita	UniRef100_UPI00019E9CA3	2	0.789	1.578	NA	Cell fate regulator YaaT, PSP1 superfamily (controls sporulation, competence, biofilm development)	PSP1 C-terminal domain-containing protein
Bioflims	Halobacillus trueperi	UniRef100_A0A3E0J839	4	0.393	1.571	NA	PAS domain S-box protein	Biofilm dispersion protein bdlA
Bioflims	Phreatobacter sp. NMCR1094	UniRef100_A0A4D7QLH2	2	0.545	1.091	NA	DNA-binding global transcriptional regulator BolA, affects cell shape, cell division and biofilm formation	BolA protein
Bioflims	Noviherbaspirillum sp. Root189	UniRef100_A0A0Q8Q907	1	0.729	0.729	NA	biofilm regulation protein phosphatase SiaA	Histidine kinase
